# Supplementary material for: Circulating extracellular vesicles from early-stage lung cancer patients trigger endothelial activation to drive pre-metastatic niche formation through synergistic miR-29a and C4A signaling
Source: J Exp Clin Cancer Res. 2026 May 13;45:151. doi: 10.1186/s13046-026-03732-4 (PMC13340091; doi:10.1186/s13046-026-03732-4)
Supplement: Supplementary file 2 — Supplementary Material 2. [file 13046_2026_3732_MOESM2_ESM.xlsx]

## Sheet: Proteins (2)
									ESD-EVP									ESA-EVP							HS-EVP
Accession	Gene Name	Description	Coverage [%]	# Peptides	# PSMs	# Unique Peptides	MW [kDa]	calc. pI	Abundances (Normalized): F1: Sample, ESD-1	Abundances (Normalized): F5: Sample, ESD-2	Abundances (Normalized): F9: Sample, ESD-3	Abundances (Normalized): F10: Sample, ESD-4	Abundances (Normalized): F11: Sample, ESD-5	Abundances (Normalized): F12: Sample, ESD-6	Abundances (Normalized): F13: Sample, ESD-7	Abundances (Normalized): F15: Sample, ESD-8	Abundances (Normalized): F16: Sample, ESD-9	Abundances (Normalized): F2: Sample, ESA-10	Abundances (Normalized): F3: Sample, ESA-11	Abundances (Normalized): F4: Sample, ESA-12	Abundances (Normalized): F6: Sample, ESA-13	Abundances (Normalized): F7: Sample, ESA-14	Abundances (Normalized): F8: Sample, ESA-15	Abundances (Normalized): F14: Sample,ESA-16	Abundances (Normalized): F17: Sample, HS-17	Abundances (Normalized): F18: Sample, HS-18	Abundances (Normalized): F19: Sample, HS-19	Abundances (Normalized): F20: Sample, HS-20
P04114	APOB	Apolipoprotein B-100 OS=Homo sapiens OX=9606 GN=APOB PE=1 SV=2	60	287	18259	287	515.3	7.05	6.64639e+09	6.06793e+09	5.70515e+09	6.89554e+09	6.73376e+09	6.79596e+09	6.81636e+09	9.90927e+09	8.39653e+09	9.55489e+09	8.99941e+09	7.73081e+09	5.32414e+09	7.63958e+09	7.03456e+09	7.35664e+09	6.73617e+09	8.48897e+09	7.19183e+09	8.96957e+09
P02751	FN1	Fibronectin OS=Homo sapiens OX=9606 GN=FN1 PE=1 SV=5	44	102	4041	102	272.2	5.5	8.59178e+08	9.42269e+08	8.67524e+08	9.50321e+08	7.87081e+08	8.0825e+08	8.66799e+08	9.68161e+08	6.59261e+08	6.8259e+08	6.15401e+08	1.06933e+09	8.7224e+08	1.05898e+09	9.65771e+08	7.78257e+08	8.69558e+08	1.02427e+09	9.24763e+08	9.11012e+08
P02671	FGA	Fibrinogen alpha chain OS=Homo sapiens OX=9606 GN=FGA PE=1 SV=2	67	66	10242	66	94.9	6.01	9.56817e+09	9.33024e+09	7.71801e+09	6.17934e+09	5.0674e+09	5.36297e+09	6.16427e+09	7.22831e+09	5.86266e+09	8.42616e+09	6.96474e+09	8.00682e+09	1.04422e+10	7.91635e+09	6.62755e+09	6.27883e+09	6.86813e+09	7.25181e+09	6.71135e+09	5.00581e+09
P01024	C3	Complement C3 OS=Homo sapiens OX=9606 GN=C3 PE=1 SV=2	59	95	3218	95	187	6.4	6.20988e+08	5.94528e+08	4.60239e+08	3.97691e+08	2.61864e+08	3.32416e+08	3.60334e+08	3.72203e+08	3.22958e+08	6.26438e+08	5.19481e+08	5.84192e+08	5.03532e+08	4.49616e+08	4.65974e+08	3.77156e+08	3.02059e+08	3.68805e+08	3.26285e+08	2.85907e+08
P0C0L5	C4B	Complement C4-B OS=Homo sapiens OX=9606 GN=C4B PE=1 SV=2	49	90	3440	20	192.6	7.27	8.30774e+08	1.22167e+09	8.5991e+08	8.46808e+08	3.20214e+08	5.36794e+08	3.98282e+08	4.81522e+08	5.28083e+08	7.94297e+08	6.64641e+08	8.34705e+08	7.74792e+08	6.52984e+08	8.24022e+08	6.27105e+08	4.21708e+08	6.77891e+08	7.81724e+08	6.9157e+08
P02675	FGB	Fibrinogen beta chain OS=Homo sapiens OX=9606 GN=FGB PE=1 SV=2	82	47	8663	47	55.9	8.27	8.29323e+09	8.09654e+09	6.66942e+09	5.7258e+09	4.72693e+09	4.67779e+09	5.55383e+09	6.2581e+09	5.0292e+09	7.87388e+09	6.67522e+09	7.48574e+09	8.92973e+09	7.06122e+09	5.90514e+09	5.07355e+09	5.8975e+09	6.3226e+09	6.28678e+09	4.64374e+09
P04196	HRG	Histidine-rich glycoprotein OS=Homo sapiens OX=9606 GN=HRG PE=1 SV=1	67	54	9158	54	59.5	7.5	2.9644e+09	3.26064e+09	4.4478e+09	4.44251e+09	4.90673e+09	6.72275e+09	6.2095e+09	5.13161e+09	5.03968e+09	3.57869e+09	3.84627e+09	3.57293e+09	3.535e+09	3.7286e+09	5.03966e+09	6.27911e+09	5.12791e+09	5.10364e+09	5.26574e+09	4.98151e+09
P08603	CFH	Complement factor H OS=Homo sapiens OX=9606 GN=CFH PE=1 SV=4	61	74	3068	38	139	6.61	1.13334e+09	1.14035e+09	9.94926e+08	1.29001e+09	1.05574e+09	9.81824e+08	1.04323e+09	9.63888e+08	1.07538e+09	1.11418e+09	1.27823e+09	1.24515e+09	1.09275e+09	1.06477e+09	1.34825e+09	1.08465e+09	9.24873e+08	9.80088e+08	9.9037e+08	1.23345e+09
P02679	FGG	Fibrinogen gamma chain OS=Homo sapiens OX=9606 GN=FGG PE=1 SV=3	83	45	8235	36	51.5	5.62	8.73359e+09	8.65132e+09	6.98388e+09	5.64864e+09	4.83814e+09	5.26896e+09	5.65065e+09	6.47036e+09	5.27649e+09	8.03354e+09	6.85998e+09	7.74268e+09	9.21919e+09	7.15943e+09	6.30165e+09	5.63274e+09	6.33583e+09	6.63964e+09	6.37168e+09	4.97915e+09
P02768	ALB	Albumin OS=Homo sapiens OX=9606 GN=ALB PE=1 SV=2	71	54	2984	54	69.3	6.28	6.7621e+08	5.95832e+08	6.50395e+08	1.60457e+09	1.03172e+09	1.42075e+09	9.35483e+08	9.7535e+08	1.20707e+09	8.54713e+08	1.03735e+09	9.83213e+08	8.63342e+08	1.19468e+09	1.0951e+09	1.24534e+09	7.21687e+08	6.95173e+08	8.48179e+08	8.26548e+08
P04264	KRT1	Keratin, type II cytoskeletal 1 OS=Homo sapiens OX=9606 GN=KRT1 PE=1 SV=6	65	53	2496	43	66	8.12	1.02374e+09	4.71842e+08	4.17522e+08	1.04109e+09	4.99936e+09	1.13359e+09	1.3982e+09	1.39286e+09	1.39605e+09	7.16954e+08	5.64841e+08	6.06664e+08	5.31084e+08	1.44036e+09	6.28456e+08	8.93915e+08	2.95662e+09	1.2789e+09	4.61103e+08	1.03425e+09
P12259	F5	Coagulation factor V OS=Homo sapiens OX=9606 GN=F5 PE=1 SV=4	33	72	2246	72	251.5	6.05	4.21963e+08	1.94387e+08	2.0865e+08	1.6928e+08	1.46506e+08	1.94457e+08	2.26084e+08	1.57932e+08	2.35602e+08	1.14516e+08	1.61869e+08	1.33951e+08	1.54423e+08	1.65606e+08	1.93338e+08	3.07427e+08	1.30682e+08	1.28381e+08	1.6823e+08	1.68814e+08
P00747	PLG	Plasminogen OS=Homo sapiens OX=9606 GN=PLG PE=1 SV=2	69	54	2004	54	90.5	7.24	2.52921e+08	2.60722e+08	3.87941e+08	3.15368e+08	4.74924e+08	3.59323e+08	4.10425e+08	2.58267e+08	3.14127e+08	2.44042e+08	2.09521e+08	2.1729e+08	3.00348e+08	2.80703e+08	3.32709e+08	3.21477e+08	2.85826e+08	2.68639e+08	2.95967e+08	2.45712e+08
P08519	LPA	Apolipoprotein(a) OS=Homo sapiens OX=9606 GN=LPA PE=1 SV=1	49	45	1404	45	501	5.88	1.43391e+08	1.78391e+08	9.11526e+07	2.0656e+08	4.85554e+08	7.59324e+08	2.16237e+08	4.88091e+07	7.57356e+08	3.75722e+08	9.41028e+07	1.15255e+08	1.34397e+08	1.04702e+08	2.32794e+08	1.8315e+08	5.62207e+07	1.05232e+08	8.79737e+07	2.31808e+08
P07996	THBS1	Thrombospondin-1 OS=Homo sapiens OX=9606 GN=THBS1 PE=1 SV=2	51	56	1920	56	129.3	4.94	4.06583e+08	3.80897e+08	4.62781e+08	3.37678e+08	2.75605e+08	5.26911e+08	3.61954e+08	3.54181e+08	2.78437e+08	3.66224e+08	5.31168e+08	4.5869e+08	4.17953e+08	3.47299e+08	2.80049e+08	5.48477e+08	3.32055e+08	3.40889e+08	2.89382e+08	4.24768e+08
P02649	APOE	Apolipoprotein E OS=Homo sapiens OX=9606 GN=APOE PE=1 SV=1	91	49	4440	49	36.1	5.73	4.14546e+09	5.13647e+09	4.84736e+09	6.5692e+09	2.98806e+09	3.71835e+09	5.17266e+09	4.34258e+09	5.802e+09	4.50299e+09	5.60709e+09	4.63861e+09	3.79935e+09	3.94507e+09	4.1499e+09	4.74047e+09	4.34051e+09	3.9854e+09	6.14683e+09	5.08482e+09
P01042	KNG1	Kininogen-1 OS=Homo sapiens OX=9606 GN=KNG1 PE=1 SV=2	55	42	6864	42	71.9	6.81	2.59814e+09	3.14086e+09	4.4982e+09	3.85017e+09	3.01835e+09	4.94532e+09	3.89169e+09	3.07829e+09	3.8991e+09	2.96349e+09	2.72342e+09	2.58185e+09	2.73226e+09	3.13485e+09	3.96259e+09	4.06445e+09	3.24629e+09	4.16768e+09	4.18628e+09	3.69655e+09
Q9Y490	TLN1	Talin-1 OS=Homo sapiens OX=9606 GN=TLN1 PE=1 SV=3	33	73	1230	73	269.6	6.07	7.13399e+07	5.03497e+07	6.3335e+07	6.98613e+07	3.75083e+07	7.00849e+07	3.9424e+07	3.17326e+07	7.49758e+07	3.85199e+07	3.56798e+07	6.59711e+07	3.27709e+07	7.31457e+07	3.1773e+07	5.50088e+07	6.81143e+07	1.14014e+08	9.70619e+07	1.0328e+08
P00748	F12	Coagulation factor XII OS=Homo sapiens OX=9606 GN=F12 PE=1 SV=3	61	33	2952	33	67.7	7.74	1.32112e+09	1.61004e+09	2.46097e+09	1.18194e+09	1.78665e+09	2.72576e+09	2.77211e+09	9.9447e+08	2.45226e+09	1.06821e+09	1.38845e+09	1.83457e+09	1.61331e+09	1.34821e+09	2.50785e+09	1.95512e+09	1.7605e+09	1.14096e+09	2.00184e+09	2.58551e+09
B4E1Z4	#N/A	C3/C5 convertase OS=Homo sapiens OX=9606 PE=1 SV=1	40	49	1760	37	140.9	7.18	6.15254e+08	4.22894e+08	5.81304e+08	4.33734e+08	3.10766e+08	4.40799e+08	4.27981e+08	3.98652e+08	2.9821e+08	5.16289e+08	5.50362e+08	5.49109e+08	4.42156e+08	4.77747e+08	4.2104e+08	4.07334e+08	3.20296e+08	3.25806e+08	3.77238e+08	3.52136e+08
P35908	KRT2	Keratin, type II cytoskeletal 2 epidermal OS=Homo sapiens OX=9606 GN=KRT2 PE=1 SV=2	63	46	1698	30	65.4	8	3.04564e+08	1.29012e+08	1.22105e+08	3.19812e+08	1.3257e+09	3.29439e+08	3.16635e+08	4.53918e+08	4.83009e+08	2.45274e+08	1.85046e+08	1.82484e+08	1.92095e+08	3.68741e+08	1.91751e+08	2.29478e+08	8.18857e+08	4.27049e+08	1.30256e+08	4.52549e+08
A0A1B0GVI3	KRT10	Keratin, type I cytoskeletal 10 OS=Homo sapiens OX=9606 GN=KRT10 PE=1 SV=2	52	36	1655	29	63.3	5.26	4.31248e+08	1.50729e+08	1.36928e+08	4.18932e+08	2.83168e+09	5.00758e+08	7.49242e+08	5.98137e+08	6.92185e+08	2.66738e+08	2.16613e+08	2.07434e+08	1.9317e+08	7.00277e+08	2.48626e+08	3.47187e+08	1.81603e+09	5.6739e+08	1.75311e+08	4.93879e+08
P07358	C8B	Complement component C8 beta chain OS=Homo sapiens OX=9606 GN=C8B PE=1 SV=3	49	31	1211	6	67	8.13	2.30014e+08	1.57435e+08	2.5693e+08	2.32756e+08	1.44602e+08	2.23758e+08	1.5432e+08	2.28756e+08	1.83434e+08	2.12539e+08	3.11507e+08	2.92601e+08	2.70107e+08	2.19093e+08	2.54423e+08	1.74465e+08	1.9717e+08	2.08958e+08	1.88755e+08	1.94088e+08
Q14624	ITIH4	Inter-alpha-trypsin inhibitor heavy chain H4 OS=Homo sapiens OX=9606 GN=ITIH4 PE=1 SV=4	34	34	1821	7	103.3	6.98	4.50962e+08	5.25605e+08	6.79108e+08	5.92815e+08	3.32663e+08	4.72106e+08	3.97254e+08	4.76015e+08	3.70968e+08	5.06271e+08	6.2564e+08	5.58208e+08	5.75691e+08	6.00665e+08	5.02412e+08	4.20496e+08	4.90652e+08	4.77664e+08	5.18451e+08	4.65141e+08
P15924	DSP	Desmoplakin OS=Homo sapiens OX=9606 GN=DSP PE=1 SV=3	27	93	842	93	331.6	6.81	4.82557e+07	4.5669e+07	4.80643e+07	5.27867e+07	1.45695e+08	4.21331e+07	5.50478e+07	6.04404e+07	4.76706e+07	4.15827e+07	4.64585e+07	4.63658e+07	4.98031e+07	6.7677e+07	4.14009e+07	4.87319e+07	1.00388e+08	5.62094e+07	4.88759e+07	4.62413e+07
P03951	F11	Coagulation factor XI OS=Homo sapiens OX=9606 GN=F11 PE=1 SV=1	67	35	1589	35	70.1	8.1	2.59081e+08	4.4979e+08	7.7836e+08	6.34117e+08	4.72746e+08	4.15097e+08	4.38834e+08	4.33476e+08	5.15685e+08	4.07289e+08	4.36917e+08	3.3151e+08	4.20423e+08	4.12348e+08	5.48688e+08	5.78994e+08	5.81408e+08	5.10771e+08	5.88287e+08	5.68668e+08
P06727	APOA4	Apolipoprotein A-IV OS=Homo sapiens OX=9606 GN=APOA4 PE=1 SV=4	70	36	1698	36	45.3	5.38	2.45525e+08	3.59412e+08	3.46418e+08	4.90009e+08	5.21498e+08	8.49012e+08	5.4922e+08	5.34733e+08	3.76953e+08	5.55358e+08	5.55377e+08	4.62896e+08	3.20434e+08	6.66228e+08	6.65269e+08	4.61159e+08	5.85602e+08	4.594e+08	6.58581e+08	5.61432e+08
P03952	KLKB1	Plasma kallikrein OS=Homo sapiens OX=9606 GN=KLKB1 PE=1 SV=1	65	39	1688	39	71.3	8.22	3.4276e+08	4.61125e+08	9.63743e+08	6.74766e+08	5.62725e+08	7.95783e+08	5.41015e+08	5.32054e+08	5.74695e+08	4.52627e+08	5.70365e+08	5.70852e+08	4.64603e+08	7.14407e+08	9.03064e+08	6.72313e+08	6.49572e+08	6.96807e+08	7.6963e+08	9.54745e+08
P19827	ITIH1	Inter-alpha-trypsin inhibitor heavy chain H1 OS=Homo sapiens OX=9606 GN=ITIH1 PE=1 SV=3	33	31	869	31	101.3	6.79	1.56214e+08	9.62827e+07	1.12207e+08	1.87414e+08	4.11138e+08	1.66332e+08	1.70734e+08	2.0279e+08	1.59055e+08	1.69009e+08	2.22056e+08	1.46027e+08	1.24056e+08	2.24897e+08	1.51517e+08	1.44096e+08	3.15051e+08	2.01473e+08	1.25414e+08	1.86306e+08
P01023	A2M	Alpha-2-macroglobulin OS=Homo sapiens OX=9606 GN=A2M PE=1 SV=3	37	48	1015	48	163.2	6.46	7.77197e+07	5.31611e+07	3.50389e+07	6.14376e+07	4.96143e+07	5.52816e+07	4.84828e+07	4.56338e+07	6.23503e+07	6.72738e+07	6.80274e+07	6.77937e+07	5.65621e+07	5.08125e+07	3.94486e+07	6.18837e+07	3.7023e+07	5.19269e+07	4.00176e+07	4.55557e+07
P04004	VTN	Vitronectin OS=Homo sapiens OX=9606 GN=VTN PE=1 SV=1	56	34	1446	33	54.3	5.8	6.057e+08	5.52354e+08	8.11938e+08	5.96396e+08	5.24843e+08	7.58052e+08	5.83801e+08	5.84326e+08	4.52797e+08	4.30525e+08	7.34835e+08	4.34397e+08	6.4592e+08	7.35788e+08	7.55827e+08	7.68195e+08	5.45909e+08	6.85439e+08	7.00279e+08	8.28701e+08
Q92954	PRG4	Proteoglycan 4 OS=Homo sapiens OX=9606 GN=PRG4 PE=1 SV=3	27	41	1505	35	151	9.51	5.50862e+08	6.99847e+08	5.19605e+08	5.66838e+08	3.83504e+08	5.02096e+08	4.39712e+08	3.94415e+08	3.77416e+08	2.9857e+08	3.23141e+08	3.71317e+08	2.85922e+08	3.90977e+08	5.3791e+08	3.61203e+08	3.05818e+08	3.73408e+08	3.74722e+08	5.38392e+08
Q14520	HABP2	Hyaluronan-binding protein 2 OS=Homo sapiens OX=9606 GN=HABP2 PE=1 SV=1	44	28	1518	28	62.6	6.54	7.15167e+08	7.42616e+08	6.76747e+08	8.13664e+08	6.4537e+08	6.15691e+08	7.27441e+08	6.17041e+08	6.03659e+08	7.17634e+08	8.31311e+08	6.75316e+08	5.8047e+08	7.70836e+08	7.34442e+08	7.11874e+08	6.95361e+08	9.09964e+08	7.04517e+08	8.53785e+08
P02533	KRT14	Keratin, type I cytoskeletal 14 OS=Homo sapiens OX=9606 GN=KRT14 PE=1 SV=4	60	39	962	11	51.5	5.16	9.11149e+07	9.07526e+07	8.79109e+07	1.63486e+08	3.09549e+08	1.67668e+08	1.17433e+08	1.8703e+08	1.38203e+08	1.3432e+08	1.44283e+08	1.40151e+08	9.40675e+07	1.38652e+08	1.68452e+08	1.33221e+08	2.07989e+08	1.49366e+08	1.63616e+08	1.88768e+08
P35527	KRT9	Keratin, type I cytoskeletal 9 OS=Homo sapiens OX=9606 GN=KRT9 PE=1 SV=3	58	27	1286	26	62	5.24	2.15185e+08	1.04233e+08	8.13329e+07	2.95912e+08	1.14537e+09	2.64117e+08	2.35445e+08	3.53576e+08	3.22002e+08	1.53301e+08	1.14466e+08	1.71605e+08	1.18253e+08	2.55803e+08	1.4952e+08	2.31972e+08	5.81043e+08	3.34593e+08	7.73135e+07	2.21065e+08
P13647	KRT5	Keratin, type II cytoskeletal 5 OS=Homo sapiens OX=9606 GN=KRT5 PE=1 SV=3	55	43	1159	27	62.3	7.74	6.97628e+07	4.28658e+07	3.124e+07	7.37692e+07	3.88839e+08	6.73367e+07	1.07619e+08	1.10598e+08	9.21522e+07	5.59157e+07	4.85727e+07	4.5688e+07	3.9949e+07	1.04069e+08	5.08249e+07	5.84615e+07	1.98848e+08	8.01646e+07	4.03235e+07	6.79517e+07
P00450	CP	Ceruloplasmin OS=Homo sapiens OX=9606 GN=CP PE=1 SV=1	37	33	784	11	122.1	5.72	5.00837e+07	5.4732e+07	7.39729e+07	4.0863e+07	2.97345e+07	4.46041e+07	2.71122e+07	3.04242e+07	3.12528e+07	5.10479e+07	4.94691e+07	5.60327e+07	5.21972e+07	4.41398e+07	4.06694e+07	3.45286e+07	2.67341e+07	3.51241e+07	2.67542e+07	3.58304e+07
A0A7I2V2D2	SERPING1	Plasma protease C1 inhibitor OS=Homo sapiens OX=9606 GN=SERPING1 PE=1 SV=1	33	19	2708	19	53.2	6.47	5.90717e+08	5.10482e+08	8.25733e+08	5.96463e+08	7.0478e+08	8.4234e+08	7.88625e+08	5.00426e+08	8.69392e+08	4.29022e+08	5.95873e+08	6.22179e+08	6.0504e+08	5.72557e+08	7.56828e+08	6.7565e+08	5.78826e+08	4.84441e+08	7.52095e+08	8.62791e+08
Q86UX7	FERMT3	Fermitin family homolog 3 OS=Homo sapiens OX=9606 GN=FERMT3 PE=1 SV=1	55	35	962	32	75.9	6.98	9.68351e+07	1.07432e+08	4.50027e+07	1.20648e+08	8.63187e+07	7.06172e+07	5.441e+07	1.69256e+07	9.79472e+07	2.35219e+07	4.6624e+07	1.10288e+08	8.18626e+07	8.24111e+07	9.57226e+07	1.04916e+08	7.51504e+07	1.13598e+08	9.68291e+07	1.30796e+08
P13671	C6	Complement component C6 OS=Homo sapiens OX=9606 GN=C6 PE=1 SV=3	49	37	1038	37	104.7	6.76	1.354e+08	8.36559e+07	9.98686e+07	1.29697e+08	8.7231e+07	1.0322e+08	9.86582e+07	1.02868e+08	8.01475e+07	1.376e+08	1.56411e+08	1.35898e+08	1.06481e+08	1.29876e+08	9.6983e+07	1.08438e+08	7.74392e+07	7.73166e+07	9.03562e+07	8.15357e+07
P01031	C5	Complement C5 OS=Homo sapiens OX=9606 GN=C5 PE=1 SV=4	28	51	987	51	188.2	6.52	6.36558e+07	6.78017e+07	5.30473e+07	4.51242e+07	4.23427e+07	5.51574e+07	4.62411e+07	4.26692e+07	5.73067e+07	7.1534e+07	6.15218e+07	4.9181e+07	4.87355e+07	4.85479e+07	4.73465e+07	4.86502e+07	4.15216e+07	3.90333e+07	4.60506e+07	4.31527e+07
Q86YZ3	HRNR	Hornerin OS=Homo sapiens OX=9606 GN=HRNR PE=1 SV=2	17	17	367	17	282.2	10.04	9.06897e+06	5.36961e+06	4.85188e+06	1.21833e+07	3.41649e+07	7.26231e+06	8.27066e+06	9.47508e+06	9.52262e+06	7.41539e+06	5.35614e+06	5.68286e+06	6.28593e+06	1.14671e+07	6.33511e+06	7.16009e+06	2.16488e+07	1.06155e+07	4.7783e+06	6.06164e+06
P00736	C1R	Complement C1r subcomponent OS=Homo sapiens OX=9606 GN=C1R PE=1 SV=2	46	31	1005	31	80.1	6.21	9.87336e+07	8.78743e+07	1.05853e+08	7.84525e+07	6.68208e+07	7.46221e+07	7.05906e+07	9.13709e+07	5.57909e+07	7.50903e+07	8.9696e+07	8.45583e+07	8.37629e+07	9.62767e+07	7.97922e+07	6.61033e+07	9.1058e+07	7.62637e+07	5.97003e+07	1.41079e+08
P04275	VWF	von Willebrand factor OS=Homo sapiens OX=9606 GN=VWF PE=1 SV=4	15	35	228	35	309.1	5.48	1.59399e+07	1.66561e+07	4.26117e+07	1.65824e+07	2.46074e+07	2.53825e+07	2.08101e+07	3.61251e+07	1.71034e+07	2.24082e+07	2.63012e+07	2.59562e+07	3.25937e+07	3.3265e+07	3.88192e+07	1.36034e+07	3.8122e+07	4.14046e+07	1.99136e+07	5.09199e+07
P02787	TF	Serotransferrin OS=Homo sapiens OX=9606 GN=TF PE=1 SV=3	48	34	790	34	77	7.12	8.46473e+07	1.36071e+08	1.4744e+08	1.17355e+08	5.57504e+07	1.11802e+08	9.75286e+07	7.41804e+07	1.08136e+08	5.91456e+07	8.05011e+07	8.89751e+07	8.50303e+07	7.7937e+07	5.47696e+07	9.43255e+07	8.42057e+07	6.51768e+07	7.80796e+07	7.00304e+07
Q5D862	FLG2	Filaggrin-2 OS=Homo sapiens OX=9606 GN=FLG2 PE=1 SV=1	14	19	280	19	247.9	8.31	6.53036e+06	2.61624e+06	3.11535e+06	7.90555e+06	3.5809e+07	7.99975e+06	1.22549e+07	6.30002e+06	1.12884e+07	2.98134e+06	3.65417e+06	2.86504e+06	2.18182e+06	1.05374e+07	3.8399e+06	6.84345e+06	2.20771e+07	6.38758e+06	3.5009e+06	6.95527e+06
P02647	APOA1	Apolipoprotein A-I OS=Homo sapiens OX=9606 GN=APOA1 PE=1 SV=1	84	26	1160	26	30.8	5.76	3.12961e+08	3.0415e+08	2.63404e+08	3.49628e+08	2.54019e+08	2.77202e+08	3.44522e+08	2.8059e+08	2.53094e+08	3.70521e+08	3.94243e+08	3.85783e+08	2.92226e+08	3.58131e+08	2.57279e+08	2.87802e+08	2.4052e+08	2.50803e+08	2.89109e+08	2.84335e+08
P19823	ITIH2	Inter-alpha-trypsin inhibitor heavy chain H2 OS=Homo sapiens OX=9606 GN=ITIH2 PE=1 SV=2	36	29	998	29	106.4	6.86	1.33496e+08	1.2519e+08	1.09654e+08	1.89774e+08	1.53985e+08	1.31843e+08	1.56442e+08	1.95888e+08	1.20794e+08	2.09774e+08	3.39107e+08	2.23088e+08	1.49461e+08	2.07406e+08	1.49101e+08	1.73064e+08	1.50456e+08	1.42039e+08	1.76521e+08	1.37741e+08
A0A4W9A917	IGHG3	Immunoglobulin heavy constant gamma 3 (Fragment) OS=Homo sapiens OX=9606 GN=IGHG3 PE=1 SV=1	53	17	1284	8	41.3	7.9	3.06179e+08	2.49783e+08	2.81785e+08	3.0936e+08	1.86214e+08	2.66666e+08	3.00649e+08	2.56872e+08	2.83107e+08	4.81908e+08	4.10142e+08	4.13082e+08	2.83189e+08	3.15569e+08	3.59438e+08	4.47862e+08	1.72177e+08	3.16968e+08	2.1414e+08	2.70327e+08
P10909	CLU	Clusterin OS=Homo sapiens OX=9606 GN=CLU PE=1 SV=1	43	22	920	22	52.5	6.27	1.36388e+08	1.12024e+08	1.28629e+08	1.32009e+08	1.42375e+08	1.7543e+08	1.33945e+08	1.78508e+08	1.0598e+08	1.81323e+08	2.63845e+08	1.742e+08	1.55683e+08	1.96121e+08	1.77116e+08	1.57481e+08	1.35603e+08	1.61973e+08	1.20008e+08	1.51733e+08
P02538	KRT6A	Keratin, type II cytoskeletal 6A OS=Homo sapiens OX=9606 GN=KRT6A PE=1 SV=3	56	43	648	3	60	8	1.55409e+07	1.14459e+07	1.0168e+07	2.11087e+07	1.5746e+08	1.62846e+07	3.19852e+07	4.81552e+07	2.11953e+07	1.56572e+07	1.29387e+07	1.3711e+07	8.27268e+06	2.72622e+07	1.31567e+07	1.32029e+07	4.80305e+07	1.58284e+07	1.44237e+07	1.53158e+07
Q13201	MMRN1	Multimerin-1 OS=Homo sapiens OX=9606 GN=MMRN1 PE=1 SV=3	27	31	373	31	138	7.93	1.94744e+07	1.34516e+07	2.71149e+07	1.22118e+07	1.05109e+07	5.38826e+07	1.91209e+07	1.44553e+07	1.65881e+07	1.08297e+07	2.03421e+07	2.00572e+07	1.94933e+07	1.07754e+07	1.45411e+07	3.55628e+07	1.01997e+07	1.779e+07	1.06529e+07	2.14233e+07
Q15113	PCOLCE	Procollagen C-endopeptidase enhancer 1 OS=Homo sapiens OX=9606 GN=PCOLCE PE=1 SV=2	47	18	603	18	47.9	7.43	6.6973e+07	5.09209e+07	9.18756e+07	7.84994e+07	9.59499e+07	1.29827e+08	1.21501e+08	7.88592e+07	1.00434e+08	5.45202e+07	7.56294e+07	7.03701e+07	8.24172e+07	7.11176e+07	9.46011e+07	9.31958e+07	8.14176e+07	6.05551e+07	9.1795e+07	7.86191e+07
P02748	C9	Complement component C9 OS=Homo sapiens OX=9606 GN=C9 PE=1 SV=2	41	23	845	23	63.1	5.59	2.19481e+08	1.82198e+08	2.48099e+08	1.41083e+08	1.02645e+08	2.16177e+08	1.05397e+08	9.99078e+07	9.66532e+07	1.68529e+08	2.5776e+08	2.04885e+08	1.74966e+08	1.43524e+08	1.03969e+08	2.22636e+08	1.18699e+08	1.39407e+08	1.45152e+08	1.53139e+08
Q02413	DSG1	Desmoglein-1 OS=Homo sapiens OX=9606 GN=DSG1 PE=1 SV=2	27	19	244	19	113.7	5.03	1.66263e+07	8.22593e+06	6.59794e+06	1.54056e+07	3.70345e+07	7.95387e+06	9.36991e+06	1.79193e+07	9.1972e+06	8.35096e+06	6.14648e+06	7.84462e+06	9.50453e+06	1.1015e+07	6.00958e+06	6.09208e+06	2.59319e+07	7.54508e+06	7.30835e+06	6.55987e+06
P10643	C7	Complement component C7 OS=Homo sapiens OX=9606 GN=C7 PE=1 SV=2	35	26	557	25	93.5	6.48	2.42555e+07	2.38222e+07	1.88313e+07	2.3343e+07	8.46379e+06	1.27528e+07	1.83273e+07	1.36589e+07	1.03828e+07	2.71924e+07	3.6414e+07	2.5965e+07	2.36932e+07	2.0326e+07	1.40469e+07	1.28028e+07	9.03474e+06	1.13453e+07	1.1469e+07	9.13228e+06
O14791	APOL1	Apolipoprotein L1 OS=Homo sapiens OX=9606 GN=APOL1 PE=1 SV=5	46	22	1200	22	43.9	5.81	3.93003e+08	3.24281e+08	1.04725e+09	4.49793e+08	5.88248e+08	6.85176e+08	5.43625e+08	9.54073e+08	4.72288e+08	5.31965e+08	6.34701e+08	5.48275e+08	5.86879e+08	9.01455e+08	9.155e+08	3.96185e+08	9.33628e+08	1.0459e+09	5.01975e+08	1.2883e+09
P00738	HP	Haptoglobin OS=Homo sapiens OX=9606 GN=HP PE=1 SV=1	54	22	603	13	45.2	6.58	4.23253e+07	4.4872e+07	3.61073e+07	6.95032e+07	3.90132e+07	6.1367e+07	3.3212e+07	3.49474e+07	3.96369e+07	3.0259e+07	4.68176e+07	4.7143e+07	2.52593e+07	5.16569e+07	4.49449e+07	5.27984e+07	2.14024e+07	2.25094e+07	2.24876e+07	2.92558e+07
P01009	SERPINA1	Alpha-1-antitrypsin OS=Homo sapiens OX=9606 GN=SERPINA1 PE=1 SV=3	48	22	933	5	46.7	5.59	1.18471e+08	4.63213e+08	1.27584e+08	1.20383e+08	7.16934e+07	1.08727e+08	8.44582e+07	7.99672e+07	9.10046e+07	1.21395e+08	1.32798e+08	9.49609e+07	1.22631e+08	8.35283e+07	1.00818e+08	8.71786e+07	6.22215e+07	5.36016e+07	6.83999e+07	5.22767e+07
P04003	C4BPA	C4b-binding protein alpha chain OS=Homo sapiens OX=9606 GN=C4BPA PE=1 SV=2	48	23	654	23	67	7.3	4.42629e+07	8.45319e+07	8.04371e+07	6.25811e+07	2.55775e+07	5.4962e+07	4.8502e+07	5.93318e+07	4.93469e+07	7.46479e+07	8.28983e+07	6.26271e+07	5.65073e+07	5.13335e+07	6.02889e+07	6.43298e+07	4.27517e+07	5.1897e+07	6.99542e+07	5.31864e+07
Q14766	LTBP1	Latent-transforming growth factor beta-binding protein 1 OS=Homo sapiens OX=9606 GN=LTBP1 PE=1 SV=4	23	30	246	8	186.7	5.96	1.92809e+07	2.0269e+07	2.13727e+07	1.75565e+07	1.41074e+07	2.86249e+07	1.74898e+07	1.85588e+07	1.49971e+07	1.91504e+07	2.12873e+07	2.00222e+07	2.05319e+07	1.82492e+07	1.63544e+07	2.59687e+07	1.64198e+07	1.73287e+07	1.82821e+07	1.58151e+07
P02749	APOH	Beta-2-glycoprotein 1 OS=Homo sapiens OX=9606 GN=APOH PE=1 SV=3	56	18	930	18	38.3	7.97	7.10332e+08	5.4049e+08	5.63388e+08	6.15456e+08	5.68585e+08	6.50616e+08	3.44625e+08	6.66058e+08	5.6889e+08	8.41337e+08	9.69721e+08	7.20791e+08	7.06099e+08	6.30847e+08	5.42647e+08	6.17686e+08	5.06386e+08	6.33196e+08	6.31198e+08	7.12264e+08
O00391	QSOX1	Sulfhydryl oxidase 1 OS=Homo sapiens OX=9606 GN=QSOX1 PE=1 SV=3	37	26	850	26	82.5	8.92	3.62066e+07	3.83768e+07	4.14505e+07	5.5267e+07	3.20316e+07	4.289e+07	4.58415e+07	3.81448e+07	4.52024e+07	3.64886e+07	4.74197e+07	4.34096e+07	4.72905e+07	4.18679e+07	3.89112e+07	4.14299e+07	3.56509e+07	5.45128e+07	4.77999e+07	5.09643e+07
Q9NQ79	CRTAC1	Cartilage acidic protein 1 OS=Homo sapiens OX=9606 GN=CRTAC1 PE=1 SV=2	36	23	612	23	71.4	5.12	4.14787e+07	1.80561e+07	1.30014e+07	2.1249e+07	1.63994e+07	2.03473e+07	6.30202e+07	7.31837e+07	2.4736e+07	1.69993e+07	4.096e+07	1.78767e+07	1.5852e+07	2.44268e+07	4.61272e+07	7.2381e+07	1.81101e+07	1.71221e+07	7.11195e+07	2.62912e+07
P08779	KRT16	Keratin, type I cytoskeletal 16 OS=Homo sapiens OX=9606 GN=KRT16 PE=1 SV=4	63	40	567	19	51.2	5.05	6.75614e+08	7.32132e+08	7.08869e+08	7.77254e+08	2.00558e+09	1.16128e+09	1.24984e+09	1.10019e+09	1.08595e+09	9.56545e+08	9.42831e+08	7.40132e+08	5.92409e+08	9.34893e+08	1.00172e+09	1.37447e+09	1.44291e+09	1.05183e+09	9.63801e+08	1.06634e+09
P06396	GSN	Gelsolin OS=Homo sapiens OX=9606 GN=GSN PE=1 SV=1	34	23	567	23	85.6	6.28	2.37438e+07	8.22029e+07	2.06328e+07	3.63039e+07	2.40515e+07	3.0982e+07	3.40663e+07	2.86071e+07	2.40141e+07	3.81778e+07	5.0681e+07	3.65222e+07	2.74288e+07	3.01013e+07	2.77842e+07	9.65148e+07	5.24591e+07	2.27415e+07	2.32729e+07	2.85786e+07
P18065	IGFBP2	Insulin-like growth factor-binding protein 2 OS=Homo sapiens OX=9606 GN=IGFBP2 PE=1 SV=2	49	18	737	18	34.8	7.5	9.02011e+07	8.90097e+07	1.19466e+08	9.24446e+07	7.17109e+07	1.13049e+08	1.30506e+08	7.89956e+07	1.18337e+08	9.07752e+07	8.97675e+07	8.54373e+07	1.32637e+08	6.92945e+07	6.47869e+07	9.12626e+07	8.64302e+07	6.72483e+07	9.9457e+07	5.10598e+07
P01871	IGHM	Immunoglobulin heavy constant mu OS=Homo sapiens OX=9606 GN=IGHM PE=1 SV=4	42	19	805	19	49.4	6.77	1.35081e+08	2.44238e+08	3.19175e+08	1.92349e+08	2.38652e+08	3.81492e+08	1.58534e+08	2.65539e+08	1.55905e+08	1.86728e+08	1.7443e+08	1.89515e+08	1.98032e+08	3.05008e+08	2.65618e+08	1.2388e+08	2.58539e+08	2.5084e+08	1.62733e+08	3.00312e+08
P04406	GAPDH	Glyceraldehyde-3-phosphate dehydrogenase OS=Homo sapiens OX=9606 GN=GAPDH PE=1 SV=3	48	14	467	14	36	8.46	2.02896e+07	1.00968e+07	9.90057e+06	1.9654e+07	2.68333e+07	1.39382e+07	2.0126e+07	1.90828e+07	2.45589e+07	1.55988e+07	1.75918e+07	1.78323e+07	8.35688e+06	2.32271e+07	1.20582e+07	2.39145e+07	2.40194e+07	1.85232e+07	2.35689e+07	2.16773e+07
P05156	CFI	Complement factor I OS=Homo sapiens OX=9606 GN=CFI PE=1 SV=2	43	24	608	24	65.7	7.5	2.80127e+07	2.24319e+07	1.7257e+07	2.05222e+07	1.62037e+07	2.03384e+07	2.07682e+07	1.89188e+07	1.25497e+07	1.92557e+07	2.78095e+07	2.16973e+07	2.27607e+07	2.30155e+07	2.14864e+07	1.88201e+07	1.27583e+07	2.03943e+07	1.64026e+07	1.51592e+07
P05154	SERPINA5	Plasma serine protease inhibitor OS=Homo sapiens OX=9606 GN=SERPINA5 PE=1 SV=3	43	19	638	19	45.6	9.26	3.17028e+07	4.63928e+07	7.2297e+07	1.60365e+08	1.31534e+08	1.24502e+08	1.34454e+08	1.48757e+08	1.27153e+08	1.22645e+08	1.28759e+08	1.27932e+08	4.18041e+07	1.11735e+08	1.26397e+08	1.18911e+08	1.03244e+08	1.62726e+08	1.3388e+08	1.39281e+08
A0A096LPE2	SAA2-SAA4	SAA2-SAA4 readthrough OS=Homo sapiens OX=9606 GN=SAA2-SAA4 PE=3 SV=1	47	14	2595	12	23.3	8.98	2.58123e+09	2.34614e+09	2.91299e+09	3.24124e+09	2.47393e+09	2.9255e+09	3.13173e+09	2.57951e+09	3.43224e+09	1.49391e+09	1.96603e+09	2.29545e+09	2.24082e+09	1.74541e+09	2.64814e+09	3.18358e+09	2.11564e+09	1.98638e+09	2.69044e+09	2.89947e+09
P26038	MSN	Moesin OS=Homo sapiens OX=9606 GN=MSN PE=1 SV=3	33	26	764	20	67.8	6.4	3.14128e+07	2.70121e+07	4.3465e+07	3.74461e+07	3.33081e+07	4.54463e+07	3.42354e+07	3.18755e+07	4.24941e+07	2.73894e+07	2.91877e+07	3.65429e+07	2.19914e+07	3.8093e+07	3.55109e+07	3.44473e+07	3.94666e+07	4.73499e+07	6.02121e+07	5.7449e+07
Q15582	TGFBI	Transforming growth factor-beta-induced protein ig-h3 OS=Homo sapiens OX=9606 GN=TGFBI PE=1 SV=1	30	21	595	21	74.6	7.71	2.68929e+07	2.20276e+07	3.45393e+07	2.68505e+07	2.17756e+07	4.03626e+07	3.43422e+07	2.47309e+07	3.43465e+07	2.35323e+07	2.74671e+07	3.00237e+07	3.17269e+07	2.97548e+07	3.04062e+07	3.01139e+07	2.61771e+07	2.53262e+07	2.77935e+07	4.68439e+07
P00746	CFD	Complement factor D OS=Homo sapiens OX=9606 GN=CFD PE=1 SV=5	65	15	593	15	27	7.71	5.25867e+07	4.13037e+07	6.12111e+07	4.21956e+07	4.62514e+07	5.67055e+07	7.28351e+07	3.98743e+07	7.50966e+07	5.78346e+07	4.00639e+07	4.32071e+07	6.38843e+07	3.66499e+07	5.08676e+07	5.84169e+07	6.20021e+07	4.53744e+07	4.38182e+07	4.56674e+07
A6XND1	#N/A	Insulin-like growth factor-binding protein 3 OS=Homo sapiens OX=9606 GN=IGFBP3 PE=1 SV=1	70	20	887	20	29	8.46	5.46058e+07	6.52184e+07	1.012e+08	1.48571e+08	1.11214e+08	1.30859e+08	1.06069e+08	1.3662e+08	1.24055e+08	9.44894e+07	1.61082e+08	1.46538e+08	1.15929e+08	1.54164e+08	1.58761e+08	1.44502e+08	1.32685e+08	1.49873e+08	1.64911e+08	1.78758e+08
P09871	C1S	Complement C1s subcomponent OS=Homo sapiens OX=9606 GN=C1S PE=1 SV=1	29	19	556	19	76.6	4.96	5.03132e+07	5.79342e+07	4.38357e+07	4.7273e+07	2.63656e+07	2.91673e+07	3.76622e+07	4.20494e+07	4.02117e+07	4.62668e+07	5.47862e+07	5.2501e+07	4.91925e+07	4.76967e+07	4.09156e+07	4.12513e+07	3.63799e+07	4.19719e+07	4.55357e+07	4.0192e+07
Q7Z794	KRT77	Keratin, type II cytoskeletal 1b OS=Homo sapiens OX=9606 GN=KRT77 PE=1 SV=3	35	27	437	22	61.9	5.99	1.82744e+07	5.72521e+06	1.0935e+07	1.2322e+07	3.36689e+07	1.56143e+07	1.99087e+07	1.34266e+07	1.7913e+07	7.89437e+06	5.91385e+06	5.41244e+06	4.5022e+06	1.46096e+07	7.40056e+06	9.73473e+06	3.35802e+07	1.63363e+07	9.47706e+06	1.48206e+07
P20930	FLG	Filaggrin OS=Homo sapiens OX=9606 GN=FLG PE=1 SV=3	13	22	172	22	434.9	9.25	7.69108e+06	3.24208e+06	3.47936e+06	6.59122e+06	4.5075e+07	1.05482e+07	9.71631e+06	8.30416e+06	8.36075e+06	3.24069e+06	3.85141e+06	2.845e+06	4.19802e+06	9.13123e+06	9.44604e+06	3.56307e+06	2.1727e+07	6.92846e+06	1.0809e+07	1.14118e+07
P12111	COL6A3	Collagen alpha-3(VI) chain OS=Homo sapiens OX=9606 GN=COL6A3 PE=1 SV=5	12	34	320	34	343.5	6.68	3.23696e+06	4.02963e+06	5.17197e+06	7.12121e+06	1.60915e+07	7.76098e+06	7.8211e+06	7.55183e+06	4.90257e+06	8.30383e+06	6.7032e+06	6.91113e+06	6.50856e+06	7.70774e+06	6.04358e+06	5.53073e+06	8.96119e+06	6.29852e+06	5.80413e+06	7.48347e+06
P01876	IGHA1	Immunoglobulin heavy constant alpha 1 OS=Homo sapiens OX=9606 GN=IGHA1 PE=1 SV=2	49	17	512	12	37.6	6.51	5.24129e+07	5.31418e+07	3.58949e+07	6.45882e+07	6.33889e+07	6.9541e+07	8.61764e+07	7.88164e+07	5.71326e+07	5.69534e+07	6.60395e+07	8.27347e+07	4.49089e+07	9.74828e+07	1.29403e+08	7.08979e+07	4.91457e+07	1.15663e+08	4.72746e+07	7.07699e+07
Q9BXR6	CFHR5	Complement factor H-related protein 5 OS=Homo sapiens OX=9606 GN=CFHR5 PE=1 SV=1	42	22	777	21	64.4	7.06	2.03511e+08	2.30324e+08	8.74406e+07	1.87728e+08	1.7334e+08	1.4882e+08	1.07744e+08	8.19965e+07	1.72977e+08	8.84876e+07	1.30179e+08	1.75047e+08	1.86597e+08	1.20942e+08	2.19901e+08	1.49092e+08	1.168e+08	1.28554e+08	1.41359e+08	1.85162e+08
P05452	CLEC3B	Tetranectin OS=Homo sapiens OX=9606 GN=CLEC3B PE=1 SV=3	61	13	1129	13	22.5	5.67	5.90978e+08	6.04974e+08	7.98511e+08	1.24464e+09	1.02622e+09	1.31301e+09	1.13782e+09	9.71391e+08	9.24254e+08	8.44643e+08	1.00974e+09	8.16403e+08	9.63845e+08	1.03395e+09	1.09066e+09	1.40511e+09	1.02806e+09	9.64064e+08	1.03444e+09	1.333e+09
P01857	IGHG1	Immunoglobulin heavy constant gamma 1 OS=Homo sapiens OX=9606 GN=IGHG1 PE=1 SV=1	64	17	589	8	36.1	8.19	1.43173e+08	1.14561e+08	1.43647e+08	1.30492e+08	8.34719e+07	1.19625e+08	1.27807e+08	1.2981e+08	1.1817e+08	1.58991e+08	1.93435e+08	1.67586e+08	1.64151e+08	1.51251e+08	1.81141e+08	1.16777e+08	8.37506e+07	1.38442e+08	1.02118e+08	1.01454e+08
Q6Q788	APOA5	Apolipoprotein A-V OS=Homo sapiens OX=9606 GN=APOA5 PE=1 SV=1	40	14	569	14	41.2	6.43	2.91458e+07	2.01959e+07	2.33602e+07	4.15882e+07	2.80642e+07	2.07045e+07	1.84126e+07	1.67251e+07	2.12141e+07	2.40913e+07	2.99443e+07	3.78337e+07	2.45503e+07	2.53693e+07	2.4841e+07	2.52132e+07	1.50119e+07	2.2132e+07	1.37546e+07	2.32633e+07
Q03591	CFHR1	Complement factor H-related protein 1 OS=Homo sapiens OX=9606 GN=CFHR1 PE=1 SV=2	59	17	730	7	37.6	7.39	5.35053e+08	5.61754e+08	4.27734e+07	4.80939e+08	4.9784e+08	2.40851e+08	2.23317e+08	4.82822e+07	4.23487e+08	5.14825e+07	2.42186e+08	4.66792e+08	5.02211e+08	2.56645e+08	5.8534e+08	4.61001e+08	2.42207e+08	2.70883e+08	2.36e+08	4.94086e+08
P07357	C8A	Complement component C8 alpha chain OS=Homo sapiens OX=9606 GN=C8A PE=1 SV=2	37	17	449	17	65.1	6.47	4.71279e+07	4.83235e+07	4.16884e+07	3.74946e+07	2.94277e+07	3.45399e+07	3.19444e+07	5.49848e+07	2.6576e+07	4.27764e+07	5.84155e+07	5.12456e+07	3.19644e+07	3.44813e+07	4.91206e+07	2.54451e+07	3.18017e+07	3.3904e+07	2.97759e+07	2.6717e+07
P14923	JUP	Junction plakoglobin OS=Homo sapiens OX=9606 GN=JUP PE=1 SV=3	39	27	307	27	81.7	6.14	4.36015e+06	4.21111e+06	8.04357e+06	8.55906e+06	4.23322e+07	8.69813e+06	1.07437e+07	9.77527e+06	7.97742e+06	4.99831e+06	4.16696e+06	5.69376e+06	3.13912e+06	1.20621e+07	5.35089e+06	5.62982e+06	2.39551e+07	8.72927e+06	3.93305e+06	6.27284e+06
P08253	MMP2	72 kDa type IV collagenase OS=Homo sapiens OX=9606 GN=MMP2 PE=1 SV=2	32	17	425	17	73.8	5.47	5.32963e+06	6.59323e+06	5.79112e+06	5.84567e+06	5.19185e+06	8.9807e+06	8.69214e+06	7.48654e+06	6.29498e+06	6.49684e+06	9.59387e+06	7.68056e+06	9.42147e+06	1.05039e+07	6.89321e+06	5.39513e+06	5.90039e+06	5.12507e+06	5.69569e+06	6.47162e+06
P35858	IGFALS	Insulin-like growth factor-binding protein complex acid labile subunit OS=Homo sapiens OX=9606 GN=IGFALS PE=1 SV=1	25	16	484	16	66	6.79	2.50933e+07	2.45078e+07	2.91239e+07	3.9171e+07	3.14349e+07	4.01464e+07	2.82545e+07	4.08659e+07	3.26481e+07	3.32318e+07	5.11479e+07	3.4286e+07	3.54196e+07	4.27335e+07	3.87664e+07	3.31868e+07	3.10361e+07	4.1006e+07	3.65822e+07	3.84795e+07
P36955	SERPINF1	Pigment epithelium-derived factor OS=Homo sapiens OX=9606 GN=SERPINF1 PE=1 SV=4	37	15	661	15	46.3	6.38	1.98346e+08	1.23978e+08	1.13556e+08	1.45056e+08	1.30913e+08	1.27631e+08	1.12171e+08	1.32059e+08	1.17511e+08	2.07313e+08	2.07916e+08	1.89663e+08	1.42591e+08	1.51641e+08	1.31969e+08	1.07232e+08	2.2283e+08	1.37447e+08	1.12767e+08	4.33758e+08
P01880	IGHD	Immunoglobulin heavy constant delta OS=Homo sapiens OX=9606 GN=IGHD PE=1 SV=3	42	14	176	14	42.3	8.12	1.30882e+07	1.36606e+07	1.70727e+07	1.67521e+07	1.39811e+07	2.58558e+07	2.78117e+07	3.20705e+07	1.6031e+07	2.36593e+07	1.47387e+07	1.45536e+07	2.40061e+07	1.45168e+07	2.89973e+07	1.76208e+07	1.31188e+07	1.74736e+07	1.64737e+07	1.879e+07
Q01518	CAP1	Adenylyl cyclase-associated protein 1 OS=Homo sapiens OX=9606 GN=CAP1 PE=1 SV=5	40	20	384	20	51.9	8.06	1.16395e+07	1.21582e+07	1.70076e+07	1.61893e+07	7.80966e+06	1.46601e+07	8.05181e+06	6.20547e+06	1.28826e+07	8.84301e+06	8.13369e+06	1.12674e+07	5.51864e+06	1.83214e+07	6.21388e+06	9.1251e+06	1.30984e+07	2.27152e+07	2.28882e+07	2.38019e+07
P07360	C8G	Complement component C8 gamma chain OS=Homo sapiens OX=9606 GN=C8G PE=1 SV=3	57	11	401	11	22.3	8.31	2.16534e+07	2.08196e+07	1.83199e+07	2.58336e+07	2.22945e+07	2.20298e+07	2.77143e+07	2.11698e+07	2.48444e+07	2.15573e+07	2.54663e+07	2.49875e+07	2.1059e+07	2.14824e+07	2.49965e+07	2.42964e+07	1.84078e+07	1.89333e+07	2.23967e+07	2.06214e+07
P15169	CPN1	Carboxypeptidase N catalytic chain OS=Homo sapiens OX=9606 GN=CPN1 PE=1 SV=1	27	11	329	11	52.3	7.34	2.56426e+07	1.33701e+07	1.85375e+07	9.99053e+06	9.40618e+06	1.12729e+07	9.88247e+06	9.40052e+06	1.51666e+07	6.4473e+06	9.58614e+06	8.07994e+06	1.30075e+07	1.66325e+07	1.84156e+07	1.83908e+07	9.85158e+06	8.54745e+06	1.11114e+07	1.35128e+07
O43866	CD5L	CD5 antigen-like OS=Homo sapiens OX=9606 GN=CD5L PE=1 SV=1	55	15	355	15	38.1	5.47	1.45982e+07	2.03434e+07	1.29294e+07	2.31606e+07	1.29356e+07	3.12122e+07	9.93006e+06	1.5824e+07	1.0614e+07	1.62176e+07	7.85838e+06	1.94319e+07	1.56851e+07	1.72188e+07	6.63528e+06	8.53022e+06	1.34688e+07	7.73089e+06	7.93955e+06	8.50111e+06
Q6UWP8	SBSN	Suprabasin OS=Homo sapiens OX=9606 GN=SBSN PE=1 SV=2	48	15	298	15	60.5	7.01	7.5831e+06	8.49261e+06	9.30648e+06	1.1623e+07	1.98109e+07	9.78027e+06	1.03481e+07	1.0383e+07	1.23133e+07	8.57398e+06	1.03614e+07	1.15875e+07	6.02987e+06	1.12437e+07	7.25732e+06	1.11529e+07	1.54238e+07	7.41363e+06	1.10776e+07	1.05335e+07
P80723	BASP1	Brain acid soluble protein 1 OS=Homo sapiens OX=9606 GN=BASP1 PE=1 SV=2	60	10	268	10	22.7	4.63	1.88768e+07	1.49705e+07	1.88371e+07	2.31336e+07	1.29453e+07	1.17094e+07	1.62868e+07	1.59041e+07	1.70698e+07	1.74076e+07	2.27709e+07	1.83995e+07	1.84738e+07	1.80577e+07	1.94568e+07	1.25553e+07	1.38278e+07	1.5e+07	1.89641e+07	1.57427e+07
P25311	AZGP1	Zinc-alpha-2-glycoprotein OS=Homo sapiens OX=9606 GN=AZGP1 PE=1 SV=2	51	17	166	17	34.2	6.05	2.39927e+06	479951	114694	1.35455e+06	2.54263e+07	1.10519e+06	3.05685e+06	1.98028e+06	3.94562e+06	640128	712116	572063	586409	4.22996e+06	855984	1.36123e+06	6.78675e+06	7.60563e+06	9.35087e+06	1.29933e+06
P18428	LBP	Lipopolysaccharide-binding protein OS=Homo sapiens OX=9606 GN=LBP PE=1 SV=3	26	14	373	14	53.4	6.7	1.11378e+08	1.14864e+08	1.04753e+08	3.68694e+07	4.69639e+07	3.82857e+07	5.54041e+07	3.17975e+07	4.13324e+07	4.12583e+07	2.82257e+07	5.16218e+07	1.10363e+08	3.54191e+07	5.83185e+07	8.31474e+07	4.68672e+07	3.67992e+07	4.65033e+07	4.0475e+07
P00734	F2	Prothrombin OS=Homo sapiens OX=9606 GN=F2 PE=1 SV=2	32	17	225	17	70	5.9	5.50048e+06	6.26105e+06	3.21082e+06	4.07075e+06	3.20399e+06	3.74609e+06	2.70137e+06	5.19213e+06	3.48819e+06	6.59118e+06	8.4401e+06	4.36526e+06	3.60761e+06	5.11268e+06	3.67991e+06	3.81517e+06	4.67605e+06	4.06655e+06	8.31144e+06	4.86092e+06
Q04756	HGFAC	Hepatocyte growth factor activator OS=Homo sapiens OX=9606 GN=HGFAC PE=1 SV=1	17	9	389	9	70.6	7.24	1.24719e+07	1.22485e+07	1.86815e+07	1.95304e+07	2.27137e+07	2.36351e+07	1.49449e+07	1.52365e+07	2.46991e+07	1.45076e+07	1.49136e+07	2.0085e+07	1.36547e+07	2.35752e+07	2.18221e+07	2.37502e+07	1.81405e+07	1.75517e+07	3.03103e+07	3.38629e+07
A0A0A0MSV6	C1QB	Complement C1q subcomponent subunit B (Fragment) OS=Homo sapiens OX=9606 GN=C1QB PE=1 SV=6	33	9	539	9	24	9.16	1.47558e+08	1.69498e+08	1.85558e+08	1.80019e+08	1.16716e+08	1.6356e+08	1.99309e+08	1.40221e+08	1.52455e+08	2.50195e+08	2.57892e+08	2.37725e+08	1.58673e+08	2.28745e+08	1.99209e+08	1.62126e+08	1.98798e+08	2.07113e+08	1.75667e+08	2.18845e+08
P49908	SELENOP	Selenoprotein P OS=Homo sapiens OX=9606 GN=SELENOP PE=1 SV=3	25	13	634	13	43.2	7.87	1.39879e+08	1.3751e+08	1.39404e+08	2.49855e+08	2.21666e+08	2.85282e+08	1.42887e+08	2.62332e+08	2.02076e+08	2.19988e+08	2.34419e+08	2.08357e+08	1.61646e+08	1.9753e+08	2.6414e+08	2.25608e+08	2.02736e+08	2.45204e+08	2.93784e+08	3.044e+08
P49913	CAMP	Cathelicidin antimicrobial peptide OS=Homo sapiens OX=9606 GN=CAMP PE=1 SV=1	52	11	451	11	19.3	9.41	6.07102e+07	5.58499e+07	1.23034e+08	4.63033e+07	1.86899e+08	7.98167e+07	8.83629e+07	9.7607e+07	2.97924e+08	4.00484e+07	6.84542e+07	8.12933e+07	6.03598e+07	5.04231e+07	9.07406e+07	9.9587e+07	5.41789e+07	7.4176e+07	9.72465e+07	1.08008e+08
Q16270	IGFBP7	Insulin-like growth factor-binding protein 7 OS=Homo sapiens OX=9606 GN=IGFBP7 PE=1 SV=1	46	10	240	10	29.1	7.9	2.94836e+06	1.56073e+06	2.10993e+06	4.16619e+06	2.70348e+06	3.97162e+06	4.23817e+06	2.73283e+06	7.95595e+06	896958	2.63693e+06	2.43534e+06	1.65539e+06	2.17384e+06	2.77637e+06	3.3853e+06	3.69024e+06	2.37164e+06	2.51336e+06	3.78356e+06
P02788	LTF	Lactotransferrin OS=Homo sapiens OX=9606 GN=LTF PE=1 SV=6	29	19	125	19	78.1	8.12	2.85917e+07	2.0353e+07	2.35559e+07	3.01401e+07	6.49627e+07	2.56492e+07	2.96802e+07	3.57593e+07	3.59479e+07	4.45208e+07	3.87856e+07	3.02738e+07	2.24944e+07	3.29521e+07	2.64783e+07	2.78302e+07	3.244e+07	3.61983e+07	3.09044e+07	3.54817e+07
P01008	SERPINC1	Antithrombin-III OS=Homo sapiens OX=9606 GN=SERPINC1 PE=1 SV=1	32	16	411	16	52.6	6.71	4.20268e+07	6.04143e+07	5.69034e+07	5.47185e+07	3.53083e+07	4.87978e+07	5.11551e+07	4.91184e+07	4.43854e+07	6.8401e+07	8.02488e+07	6.48141e+07	4.74291e+07	6.31202e+07	6.39611e+07	5.70993e+07	4.82441e+07	7.06722e+07	5.49604e+07	6.94112e+07
P27918	CFP	Properdin OS=Homo sapiens OX=9606 GN=CFP PE=1 SV=2	32	17	321	17	51.2	7.9	1.34303e+07	1.49958e+07	1.65591e+07	1.76626e+07	1.16666e+07	1.65877e+07	1.24783e+07	1.72119e+07	1.44216e+07	2.13581e+07	1.97788e+07	2.07393e+07	1.83064e+07	2.17865e+07	2.36753e+07	1.50939e+07	1.85976e+07	2.24908e+07	1.93551e+07	2.22263e+07
P08319	ADH4	All-trans-retinol dehydrogenase [NAD(+)] ADH4 OS=Homo sapiens OX=9606 GN=ADH4 PE=1 SV=5	42	13	82	13	40.2	7.94	3.37933e+06	3.95935e+06	4.25978e+06	3.13891e+06	3.75538e+06	4.159e+06	5.79936e+06	3.47533e+06	1.34004e+07	4.22361e+06	5.06989e+06	3.98965e+06	3.87614e+06	3.60804e+06	1.8225e+07	5.77733e+06	4.18251e+06	4.81596e+06	3.85446e+06	1.08033e+07
P31944	CASP14	Caspase-14 OS=Homo sapiens OX=9606 GN=CASP14 PE=1 SV=2	43	13	227	13	27.7	5.58	5.14107e+06	3.79035e+06	5.17387e+06	4.62733e+06	3.96509e+07	1.2104e+07	1.37203e+07	8.34048e+06	1.06575e+07	8.16122e+06	7.51596e+06	3.90655e+06	1.64047e+06	1.32055e+07	9.81766e+06	8.18724e+06	2.35747e+07	8.64435e+06	9.68927e+06	7.39343e+06
P02760	AMBP	Protein AMBP OS=Homo sapiens OX=9606 GN=AMBP PE=1 SV=1	32	10	365	10	39	6.25	3.00732e+07	2.40285e+07	2.85929e+07	3.48713e+07	2.74888e+07	3.4531e+07	2.28582e+07	3.54642e+07	2.42819e+07	5.02889e+07	5.45619e+07	3.70712e+07	3.18615e+07	3.17375e+07	2.88908e+07	3.97783e+07	2.52305e+07	2.804e+07	2.9276e+07	3.03443e+07
P06733	ENO1	Alpha-enolase OS=Homo sapiens OX=9606 GN=ENO1 PE=1 SV=2	48	18	490	16	47.1	7.39	1.22836e+07	1.44387e+07	1.64914e+07	1.73145e+07	2.53104e+07	1.60736e+07	1.2247e+07	9.18641e+06	1.75248e+07	1.26685e+07	1.42757e+07	1.93708e+07	8.71279e+06	1.87873e+07	1.1329e+07	1.2043e+07	2.3871e+07	1.86291e+07	2.60728e+07	2.53252e+07
Q96IY4	CPB2	Carboxypeptidase B2 OS=Homo sapiens OX=9606 GN=CPB2 PE=1 SV=2	31	14	442	14	48.4	7.71	1.46228e+07	1.25801e+07	1.46296e+07	1.75232e+07	1.46615e+07	1.2233e+07	1.57795e+07	1.33703e+07	1.4668e+07	1.28178e+07	1.67876e+07	1.3575e+07	1.43432e+07	1.12627e+07	1.37491e+07	1.36367e+07	1.29161e+07	1.20077e+07	1.31754e+07	1.42338e+07
P22692	IGFBP4	Insulin-like growth factor-binding protein 4 OS=Homo sapiens OX=9606 GN=IGFBP4 PE=1 SV=2	52	11	315	11	27.9	7.15	2.12981e+07	2.11921e+07	3.53316e+07	1.98993e+07	2.3906e+07	2.8584e+07	2.65412e+07	1.84923e+07	2.68513e+07	1.69795e+07	1.51142e+07	1.88077e+07	2.30338e+07	1.50532e+07	2.58904e+07	2.20932e+07	1.91068e+07	1.45961e+07	2.15003e+07	2.16191e+07
P02766	TTR	Transthyretin OS=Homo sapiens OX=9606 GN=TTR PE=1 SV=1	50	6	155	6	15.9	5.76	7.3865e+07	7.01368e+07	5.72383e+07	4.4031e+07	3.54996e+07	3.80025e+07	3.77043e+07	5.01101e+07	4.25725e+07	5.5971e+07	4.28982e+07	5.62213e+07	7.72637e+07	6.61649e+07	5.05273e+07	4.61068e+07	4.60722e+07	4.95285e+07	5.19253e+07	3.29236e+07
Q06033	ITIH3	Inter-alpha-trypsin inhibitor heavy chain H3 OS=Homo sapiens OX=9606 GN=ITIH3 PE=1 SV=2	19	15	235	15	99.8	5.74	2.03551e+07	1.49299e+07	2.11994e+07	3.2912e+06	6.11339e+06	9.9079e+06	8.30113e+06	6.65082e+06	8.29285e+06	7.91505e+06	8.60363e+06	1.14138e+07	1.70236e+07	4.38335e+06	7.68334e+06	1.02507e+07	4.84896e+06	5.69717e+06	6.21722e+06	3.16529e+06
P63261	ACTG1	Actin, cytoplasmic 2 OS=Homo sapiens OX=9606 GN=ACTG1 PE=1 SV=1	44	15	348	6	41.8	5.48	1.9773e+07	1.93048e+07	2.47926e+07	2.68402e+07	3.20744e+07	2.54818e+07	2.6359e+07	2.09151e+07	2.72216e+07	1.4498e+07	1.87246e+07	1.57514e+07	1.54313e+07	1.89634e+07	2.07281e+07	2.8167e+07	2.5582e+07	1.98938e+07	2.54764e+07	3.30755e+07
P21333	FLNA	Filamin-A OS=Homo sapiens OX=9606 GN=FLNA PE=1 SV=4	13	30	118	30	280.6	6.06	4.27835e+06	5.58586e+06	6.54557e+06	1.09512e+07	5.46251e+06	8.09299e+06	7.65828e+06	6.62657e+06	1.06782e+07	7.70126e+06	1.00347e+07	9.45218e+06	4.0341e+06	8.36284e+06	5.68033e+06	6.2125e+06	5.02458e+06	6.47564e+06	9.90468e+06	1.0577e+07
P29622	SERPINA4	Kallistatin OS=Homo sapiens OX=9606 GN=SERPINA4 PE=1 SV=3	40	17	393	17	48.5	7.75	1.24177e+07	7.4882e+06	9.26529e+06	2.0501e+07	1.1748e+07	1.32638e+07	1.48482e+07	1.78667e+07	1.37649e+07	2.15872e+07	2.66351e+07	2.03596e+07	1.12309e+07	1.83892e+07	1.57089e+07	1.63677e+07	1.42335e+07	1.89561e+07	1.24033e+07	1.54794e+07
P29966	MARCKS	Myristoylated alanine-rich C-kinase substrate OS=Homo sapiens OX=9606 GN=MARCKS PE=1 SV=4	38	11	102	11	31.5	4.45	2.2486e+06	1.22678e+06	3.43441e+06	2.74363e+06	3.46678e+07	4.05367e+06	3.35011e+06	2.50743e+06	4.49708e+06	1.56633e+06	3.2e+07	1.67434e+06	2.36364e+06	2.30903e+06	2.37187e+06	2.82155e+06	2.34604e+06	3.34936e+07	2.02582e+06	4.1911e+07
H0Y2Y8	ZYX	Zyxin (Fragment) OS=Homo sapiens OX=9606 GN=ZYX PE=1 SV=1	26	10	91	10	57.6	6.87	1.60015e+06	767388	866854	1.85423e+06	126898	885569			458984	1.51639e+06	1.21736e+06	1.50864e+06	722739	3.50416e+06	622925	149020	1.945e+06	3.12224e+06	2.7108e+06	1.0947e+06
P05109	S100A8	Protein S100-A8 OS=Homo sapiens OX=9606 GN=S100A8 PE=1 SV=1	75	11	394	11	10.8	7.03	3.33896e+07	3.19691e+07	6.31228e+07	3.17643e+07	7.02305e+07	4.43602e+07	4.15123e+07	2.1776e+07	3.90999e+07	1.886e+07	4.43632e+07	3.36869e+07	2.57569e+07	2.90678e+07	2.94371e+07	4.42623e+07	4.18953e+07	2.18268e+07	2.65397e+07	3.45687e+07
P24593	IGFBP5	Insulin-like growth factor-binding protein 5 OS=Homo sapiens OX=9606 GN=IGFBP5 PE=1 SV=1	44	12	337	12	30.6	8.21	8.68927e+06	1.45407e+07	2.18376e+07	4.14466e+07	2.70268e+07	3.18259e+07	3.13465e+07	2.56231e+07	3.32467e+07	8.87087e+06	1.65321e+07	1.64905e+07	1.60549e+07	3.22196e+07	3.83816e+07	2.48083e+07	2.91665e+07	3.07082e+07	3.00318e+07	3.91367e+07
P01834	IGKC	Immunoglobulin kappa constant OS=Homo sapiens OX=9606 GN=IGKC PE=1 SV=2	87	8	306	8	11.8	6.52	2.59217e+07	3.79527e+07	3.36775e+07	3.29035e+07	1.84931e+07	2.64242e+07	3.72523e+07	3.29233e+07	3.33936e+07	4.13813e+07	3.68389e+07	4.3261e+07	5.81415e+07	3.36278e+07	5.349e+07	4.88578e+07	1.33992e+07	3.18368e+07	1.84151e+07	2.05196e+07
A0A7P0Z497	PPIB	Peptidyl-prolyl cis-trans isomerase B OS=Homo sapiens OX=9606 GN=PPIB PE=4 SV=1	57	12	299	12	20.2	9.17	5.22913e+06	4.25327e+06	1.07776e+07	9.20503e+06	4.79904e+06	1.07333e+07	4.02539e+06	3.63384e+06	1.26619e+07	4.29642e+06	3.90744e+06	6.18469e+06	3.26231e+06	6.92812e+06	3.75538e+06	9.47848e+06	7.57266e+06	9.73987e+06	1.33603e+07	1.34188e+07
P02743	APCS	Serum amyloid P-component OS=Homo sapiens OX=9606 GN=APCS PE=1 SV=2	37	10	306	10	25.4	6.54	2.38438e+07	2.18344e+07	1.65023e+07	1.78362e+07	1.27764e+07	1.49844e+07	1.28095e+07	1.7449e+07	1.41391e+07	2.63323e+07	2.57249e+07	2.72026e+07	1.57025e+07	1.85202e+07	1.78594e+07	1.51095e+07	1.17762e+07	1.29474e+07	1.30684e+07	1.30778e+07
P48059	LIMS1	LIM and senescent cell antigen-like-containing domain protein 1 OS=Homo sapiens OX=9606 GN=LIMS1 PE=1 SV=4	46	14	291	14	37.2	8.05	1.45662e+07	9.62799e+06	1.62721e+07	1.57319e+07	5.48289e+06	1.06377e+07	7.11016e+06	5.83838e+06	1.32905e+07	1.03452e+07	1.03935e+07	1.33914e+07	9.31978e+06	1.53974e+07	5.26557e+06	9.5392e+06	1.00621e+07	1.97636e+07	1.69986e+07	1.13609e+07
J3KPY9	ANTXR2	Anthrax toxin receptor OS=Homo sapiens OX=9606 GN=ANTXR2 PE=1 SV=1	33	13	356	12	44.8	8.32	5.18307e+06	6.97374e+06	7.20119e+06	1.66023e+07	1.6174e+07	1.97788e+07	1.3188e+07	1.2005e+07	1.52775e+07	9.69313e+06	1.00799e+07	1.56273e+07	6.81744e+06	9.25892e+06	1.40275e+07	2.37998e+07	1.04689e+07	1.184e+07	1.34333e+07	3.10527e+07
Q5T749	KPRP	Keratinocyte proline-rich protein OS=Homo sapiens OX=9606 GN=KPRP PE=1 SV=1	24	14	169	14	64.1	8.27	4.30467e+06	2.55296e+06	2.7874e+06	4.04157e+06	1.45072e+07	7.53198e+06	1.09685e+07	6.5427e+06	9.02339e+06	3.5424e+06	2.97126e+06	2.80895e+06	2.88313e+06	5.53346e+06	2.97508e+06	4.9416e+06	9.72465e+06	7.14524e+06	3.98088e+06	6.29376e+06
P68871	HBB	Hemoglobin subunit beta OS=Homo sapiens OX=9606 GN=HBB PE=1 SV=2	69	9	313	5	16	7.28	6.74337e+06	5.03572e+06	7.91632e+06	5.43019e+06	5.60508e+06	5.5472e+06	1.12642e+07	1.37241e+07	4.03315e+06	8.61525e+06	7.8667e+06	8.71851e+06	9.30004e+06	8.62425e+06	1.07514e+07	5.19713e+06	2.40873e+06	3.66635e+06	2.07405e+06	1.08305e+06
P29508	SERPINB3	Serpin B3 OS=Homo sapiens OX=9606 GN=SERPINB3 PE=1 SV=2	37	16	201	9	44.5	6.81	3.34729e+07	3.36516e+07	3.76541e+07	3.81255e+07	8.08023e+07	4.786e+07	5.28738e+07	4.47814e+07	4.65842e+07	3.2333e+07	3.65277e+07	3.1276e+07	3.2643e+07	4.05874e+07	4.38961e+07	5.20596e+07	5.21279e+07	4.352e+07	4.36103e+07	4.25265e+07
P02786	TFRC	Transferrin receptor protein 1 OS=Homo sapiens OX=9606 GN=TFRC PE=1 SV=2	27	18	129	18	84.8	6.61	4.38976e+06	4.21696e+06	5.25813e+06	4.03729e+06	3.39367e+06	3.64498e+06	3.31497e+06	2.9556e+06	3.99423e+06	2.93394e+06	3.48893e+06	5.77794e+06	1.29632e+07	4.78409e+06	3.95371e+06	6.36484e+06	2.3767e+06	3.85816e+06	3.26567e+06	4.31269e+06
P15144	ANPEP	Aminopeptidase N OS=Homo sapiens OX=9606 GN=ANPEP PE=1 SV=4	15	14	96	14	109.5	5.48	649914	1.4591e+07	5.47196e+06	2.29535e+06	1.75042e+06	1.17234e+07	2.83018e+06	3.51801e+06	1.25737e+06	511872	1.13779e+06	4.74384e+06	2.84507e+06	5.9299e+06	6.20761e+06	2.67335e+06	1.66328e+06	2.31651e+06	3.42757e+06	5.05355e+06
A8K2U0	A2ML1	Alpha-2-macroglobulin-like protein 1 OS=Homo sapiens OX=9606 GN=A2ML1 PE=1 SV=3	16	22	91	22	161	5.73	3.25984e+07	2.50955e+07	4.21145e+07	6.64511e+07	3.9599e+07	6.57528e+07	8.25577e+07	5.1691e+07	4.43915e+07	5.24462e+07	2.192e+07	2.70033e+07	5.04812e+07	4.02465e+07	5.63007e+07	4.18622e+07	3.28984e+07	1.9972e+07	2.38109e+07	3.0721e+07
Q04695	KRT17	Keratin, type I cytoskeletal 17 OS=Homo sapiens OX=9606 GN=KRT17 PE=1 SV=2	54	31	426	11	48.1	5.02	4.51542e+06	2.98036e+06	6.22755e+06	5.8993e+06	3.95271e+07	6.28603e+06	9.23365e+06	1.98116e+07	6.35217e+06	9.37524e+06	4.46279e+06	2.38107e+06	2.88676e+06	1.117e+07	4.26778e+06	5.69184e+06	1.53597e+07	6.68214e+06	3.97999e+06	5.40621e+06
P23528	CFL1	Cofilin-1 OS=Homo sapiens OX=9606 GN=CFL1 PE=1 SV=3	45	10	249	9	18.5	8.09	4.33859e+08	3.52349e+08	2.81884e+08	2.14944e+08	2.14635e+08	2.00584e+08	2.26047e+08	2.39443e+08	1.84759e+08	3.53112e+08	2.48717e+08	3.548e+08	4.54661e+08	3.56193e+08	2.23541e+08	2.05339e+08	2.95532e+08	2.63796e+08	3.2098e+08	2.41646e+08
P01011	SERPINA3	Alpha-1-antichymotrypsin OS=Homo sapiens OX=9606 GN=SERPINA3 PE=1 SV=2	26	11	230	11	47.6	5.52	1.58735e+07	1.33428e+07	1.36585e+07	1.04853e+07	6.20093e+06	9.26726e+06	6.1951e+06	5.64821e+06	7.8851e+06	6.44755e+06	1.37438e+07	7.87598e+06	1.09871e+07	9.10338e+06	7.21498e+06	9.43037e+06	6.33945e+06	4.22295e+06	5.77373e+06	5.58906e+06
P55056	APOC4	Apolipoprotein C-IV OS=Homo sapiens OX=9606 GN=APOC4 PE=1 SV=1	35	7	348	5	14.5	8.92	1.28007e+08	1.52479e+08	8.47759e+07	1.53905e+08	1.43232e+08	1.88139e+08	1.03572e+08	1.64434e+08	2.69835e+08	7.08617e+07	6.65812e+07	7.28368e+07	6.1584e+07	5.14397e+07	1.57724e+08	1.46762e+08	1.06125e+08	7.4757e+07	1.20984e+08	1.12408e+08
P61224	RAP1B	Ras-related protein Rap-1b OS=Homo sapiens OX=9606 GN=RAP1B PE=1 SV=1	32	6	263	6	20.8	5.78	1.57456e+07	1.16138e+07	2.02588e+07	2.13065e+07	6.74132e+06	1.84342e+07	6.09079e+06	4.19207e+06	1.51086e+07	8.31791e+06	6.73305e+06	1.65072e+07	3.81316e+06	2.2053e+07	4.34813e+06	1.52633e+07	1.65578e+07	2.61199e+07	3.05482e+07	3.21016e+07
P02790	HPX	Hemopexin OS=Homo sapiens OX=9606 GN=HPX PE=1 SV=2	30	13	268	13	51.6	7.02	1.41911e+07	9.79037e+06	9.72516e+06	1.04585e+07	7.26489e+06	1.00755e+07	5.81357e+06	6.94001e+06	7.2693e+06	1.26741e+07	1.3236e+07	1.09419e+07	8.73579e+06	9.50841e+06	7.24044e+06	7.75274e+06	5.70743e+06	5.87365e+06	7.24938e+06	7.20933e+06
P00742	F10	Coagulation factor X OS=Homo sapiens OX=9606 GN=F10 PE=1 SV=2	27	12	207	12	54.7	5.94	1.02351e+07	8.13938e+06	1.06806e+07	1.14385e+07	7.66675e+06	9.8453e+06	9.02859e+06	1.13428e+07	8.23361e+06	9.53067e+06	1.20484e+07	1.13769e+07	9.8126e+06	1.14677e+07	1.13505e+07	9.54782e+06	7.25517e+06	8.51437e+06	9.34778e+06	9.21826e+06
P05164	MPO	Myeloperoxidase OS=Homo sapiens OX=9606 GN=MPO PE=1 SV=1	24	19	110	19	83.8	8.97	1.7361e+07	1.32286e+06	3.04225e+06	1.24704e+06	647513	1.36223e+06	1.04949e+06	1.15806e+07	2.15414e+06	843948	1.25407e+06	1.38566e+06	1.85038e+07	1.50888e+07	964172	9.56398e+06	1.08089e+06	1.72687e+06	1.41944e+06	7.92767e+06
P21291	CSRP1	Cysteine and glycine-rich protein 1 OS=Homo sapiens OX=9606 GN=CSRP1 PE=1 SV=3	57	8	208	8	20.6	8.57	6.08865e+06	4.92013e+06	1.09502e+07	7.10843e+06	6.32142e+06	9.9299e+06	4.42529e+06	1.13061e+07	7.14662e+06	5.07907e+06	5.25993e+06	6.15622e+06	5.35072e+06	1.39802e+07	9.70911e+06	6.04619e+06	1.22545e+07	1.67444e+07	1.2154e+07	1.60185e+07
P69905	HBA1	Hemoglobin subunit alpha OS=Homo sapiens OX=9606 GN=HBA1 PE=1 SV=2	65	7	311	7	15.2	8.68	1.25629e+07	9.25152e+06	9.61753e+06	7.50308e+06	6.79332e+06	8.7039e+06	2.00785e+07	1.68996e+07	5.74919e+06	1.08244e+07	1.21788e+07	1.40999e+07	1.73576e+07	9.93426e+06	1.51087e+07	7.54748e+06	5.05786e+06	8.63433e+06	4.3646e+06	3.97101e+06
Q99969	RARRES2	Retinoic acid receptor responder protein 2 OS=Homo sapiens OX=9606 GN=RARRES2 PE=1 SV=1	37	6	294	6	18.6	9.09	1.94428e+07	2.2042e+07	3.61627e+07	1.59124e+07	3.15393e+07	2.9192e+07	2.50627e+07	1.44026e+07	2.31728e+07	9.11957e+06	1.05457e+07	9.26896e+06	1.49227e+07	1.38465e+07	2.3255e+07	1.69445e+07	2.40086e+07	1.71528e+07	1.86904e+07	1.65995e+07
P02775	PPBP	Platelet basic protein OS=Homo sapiens OX=9606 GN=PPBP PE=1 SV=3	38	5	403	5	13.9	8.79	9.47479e+07	1.01921e+08	2.11626e+08	9.92964e+07	7.0569e+07	2.15887e+08	1.07823e+08	9.43986e+07	9.04778e+07	7.19848e+07	1.58019e+08	1.3252e+08	8.38404e+07	9.37631e+07	6.9999e+07	1.65681e+08	1.035e+08	1.40227e+08	1.17953e+08	1.38219e+08
Q13867	BLMH	Bleomycin hydrolase OS=Homo sapiens OX=9606 GN=BLMH PE=1 SV=1	20	11	87	11	52.5	6.27	4.08857e+06	1.50921e+06	2.1657e+06	1.5275e+06	1.51397e+07	1.12379e+06	5.17659e+06	3.98242e+06	4.69594e+06	1.39439e+06	1.26959e+06	1.38099e+06	2.68873e+06	4.45548e+06	933567	1.11572e+06	1.01378e+07	2.48189e+06	1.45793e+06	2.02875e+06
P11021	HSPA5	Endoplasmic reticulum chaperone BiP OS=Homo sapiens OX=9606 GN=HSPA5 PE=1 SV=2	24	13	165	12	72.3	5.16	5.24311e+06	3.60264e+06	5.11754e+06	4.63532e+06	5.81836e+06	4.03473e+06	4.92771e+06	5.72714e+06	4.31099e+06	5.60149e+06	5.73529e+06	4.38749e+06	4.59052e+06	3.88994e+06	4.01179e+06	4.49806e+06	3.91813e+06	3.90528e+06	3.89507e+06	4.53316e+06
E7EX44	CALD1	Caldesmon OS=Homo sapiens OX=9606 GN=CALD1 PE=1 SV=1	32	20	173	20	64.1	7.02	1.71415e+07	1.00757e+07	2.28737e+07	1.28563e+07	2.09359e+07	1.84309e+07	1.82527e+07	1.8683e+07	2.56199e+07	1.44221e+07	1.83912e+07	1.63541e+07	1.40596e+07	2.60629e+07	2.51913e+07	1.01582e+07	2.21865e+07	2.85698e+07	1.69036e+07	3.4522e+07
P03950	ANG	Angiogenin OS=Homo sapiens OX=9606 GN=ANG PE=1 SV=1	44	7	151	7	16.5	9.64	1.30696e+06	1.65448e+06	1.56326e+07	1.78672e+06	5.80578e+06	7.96578e+06	2.86668e+06	2.33708e+06	6.29456e+06	1.15972e+06	1.35043e+06	847472	1.04003e+06	5.0765e+06	8.7314e+06	7.39312e+06	3.81655e+06	2.41483e+06	887822	2.57341e+06
Q8N1N4	KRT78	Keratin, type II cytoskeletal 78 OS=Homo sapiens OX=9606 GN=KRT78 PE=1 SV=2	30	17	234	12	56.8	6.02	2.66927e+06	197913	1.29774e+06	1.78063e+06	1.65924e+07	1.46111e+06	2.50952e+06	2.05452e+06	2.65518e+06	882674	813246	410708	253272	4.17981e+06	289065	1.5261e+06	1.07587e+07	3.08255e+06		2.39644e+06
P27169	PON1	Serum paraoxonase/arylesterase 1 OS=Homo sapiens OX=9606 GN=PON1 PE=1 SV=3	33	11	251	9	39.7	5.22	2.88229e+07	3.45248e+07	3.05997e+07	3.60038e+07	2.53418e+07	3.21563e+07	3.00913e+07	3.11164e+07	2.5107e+07	4.12855e+07	5.34151e+07	5.51291e+07	2.08877e+07	4.60196e+07	3.11663e+07	4.17907e+07	2.71449e+07	3.56169e+07	3.64193e+07	5.51942e+07
Q9H6X2	ANTXR1	Anthrax toxin receptor 1 OS=Homo sapiens OX=9606 GN=ANTXR1 PE=1 SV=2	23	14	259	13	62.7	7.61	5.94055e+06	7.19073e+06	7.57409e+06	2.19508e+07	2.86792e+07	3.21293e+07	1.3926e+07	9.12412e+06	2.54506e+07	1.57692e+07	7.07899e+06	1.276e+07	8.72725e+06	9.49335e+06	1.70181e+07	1.34407e+07	8.334e+06	1.00716e+07	9.22795e+06	2.32656e+07
P61626	LYZ	Lysozyme C OS=Homo sapiens OX=9606 GN=LYZ PE=1 SV=1	62	10	216	10	16.5	9.16	1.47606e+07	1.3353e+07	1.74325e+07	9.8165e+06	8.32413e+07	1.31843e+07	1.67472e+07	9.16699e+06	1.82509e+07	2.18212e+07	1.15611e+07	1.60115e+07	2.17673e+07	1.65376e+07	1.18209e+07	1.01984e+07	1.65398e+07	9.3664e+06	9.60923e+06	9.04706e+06
Q9Y5C1	ANGPTL3	Angiopoietin-related protein 3 OS=Homo sapiens OX=9606 GN=ANGPTL3 PE=1 SV=1	22	11	267	11	53.6	6.7	6.86923e+06	3.35774e+06	1.21375e+06	4.47413e+06	2.65879e+06	3.75404e+06	2.02311e+06	2.53473e+06	2.38038e+06	3.64584e+06	3.03083e+06	1.42119e+06	2.75673e+06	2.11381e+06	2.23501e+06	4.28164e+06	2.35976e+06	1.40281e+06	3.369e+06	2.38834e+06
P03973	SLPI	Antileukoproteinase OS=Homo sapiens OX=9606 GN=SLPI PE=1 SV=2	36	6	260	6	14.3	8.75	7.29963e+06	7.78477e+06	1.57039e+07	1.17693e+07	8.18708e+06	1.36826e+07	1.38511e+07	7.3602e+06	1.2126e+07	5.15056e+06	4.62662e+06	7.30713e+06	8.29743e+06	7.38732e+06	9.62928e+06	1.01915e+07	7.04491e+06	8.24436e+06	8.31435e+06	9.70923e+06
P19652	ORM2	Alpha-1-acid glycoprotein 2 OS=Homo sapiens OX=9606 GN=ORM2 PE=1 SV=2	46	10	228	8	23.6	5.11	8.11422e+06	4.3898e+06	7.87093e+06	2.64313e+06	2.68076e+06	3.24601e+06	3.81542e+06	7.87986e+06	5.04575e+06	3.41191e+06	6.18234e+06	3.62175e+06	6.59399e+06	1.09507e+07	1.25338e+07	1.69093e+06	1.96243e+06	1.96814e+06	7.10656e+06	2.29503e+06
Q92743	HTRA1	Serine protease HTRA1 OS=Homo sapiens OX=9606 GN=HTRA1 PE=1 SV=1	21	10	179	10	51.3	7.83	8.60972e+06	5.04469e+06	5.3136e+06	4.26773e+06	3.99086e+06	4.02902e+06	5.28423e+06	5.39129e+06	6.37722e+06	5.83532e+06	6.2801e+06	4.80337e+06	4.31054e+06	4.08412e+06	4.65748e+06	5.42895e+06	3.71018e+06	5.17456e+06	3.96903e+06	6.09633e+06
P26927	MST1	Hepatocyte growth factor-like protein OS=Homo sapiens OX=9606 GN=MST1 PE=1 SV=2	26	19	254	19	80.3	7.68	7.28386e+06	2.86318e+06	5.57493e+06	4.03185e+06	4.17908e+06	5.15417e+06	5.73556e+06	4.71411e+06	4.88171e+06	4.85038e+06	4.71305e+06	3.89229e+06	5.80954e+06	2.79086e+06	5.42815e+06	4.79253e+06	3.58075e+06	4.31889e+06	5.25955e+06	4.04458e+06
P08567	PLEK	Pleckstrin OS=Homo sapiens OX=9606 GN=PLEK PE=1 SV=3	24	9	164	9	40.1	8.28	1.4776e+07	1.14317e+07	1.87666e+07	2.02417e+07	1.88531e+07	2.30363e+07	1.41818e+07	1.0296e+07	2.36447e+07	1.40237e+07	9.94635e+06	1.84372e+07	1.12241e+07	2.15491e+07	1.24577e+07	2.03064e+07	2.07178e+07	2.75558e+07	2.90099e+07	3.7856e+07
P07998	RNASE1	Ribonuclease pancreatic OS=Homo sapiens OX=9606 GN=RNASE1 PE=1 SV=4	44	6	122	6	17.6	8.79	6.84455e+06	6.17512e+06	9.19128e+06	5.67484e+06	6.1391e+06	5.32384e+06	5.23158e+06	4.48415e+06	7.19428e+06	4.6008e+06	3.84661e+06	3.35543e+06	7.28605e+06	5.0064e+06	4.92932e+06	4.33105e+06	4.81126e+06	5.17692e+06	4.72646e+06	3.52542e+06
P0DJI8	SAA1	Serum amyloid A-1 protein OS=Homo sapiens OX=9606 GN=SAA1 PE=1 SV=1	68	7	90	4	13.5	6.79	6.25969e+07	2.45044e+07	1.38183e+07	2.99139e+06	3.06081e+06	2.68868e+06	4.15664e+06	2.82284e+06	3.2013e+06	5.67139e+06	3.98699e+06	4.44094e+06	3.97217e+07	4.631e+06	3.02848e+06	1.6184e+06	3.9583e+06	3.8242e+06	4.201e+06	3.02913e+06
P08697	SERPINF2	Alpha-2-antiplasmin OS=Homo sapiens OX=9606 GN=SERPINF2 PE=1 SV=3	22	9	220	9	54.5	6.29	2.26933e+07	1.42357e+07	1.9262e+07	1.22203e+07	2.59389e+07	2.53401e+07	2.80051e+07	1.16905e+07	2.09602e+07	1.07401e+07	1.39504e+07	1.35354e+07	1.61438e+07	1.71451e+07	2.34553e+07	1.90612e+07	2.42596e+07	1.09883e+07	1.87313e+07	2.4081e+07
Q9NZN3	EHD3	EH domain-containing protein 3 OS=Homo sapiens OX=9606 GN=EHD3 PE=1 SV=2	20	10	133	5	60.8	6.57	3.66135e+07	3.90876e+07	3.20079e+07	2.59802e+07	1.64818e+07	2.22097e+07	2.41935e+07	3.45952e+07	2.46447e+07	4.00678e+07	2.49856e+07	2.40412e+07	3.77763e+07	1.9075e+07	3.31752e+07	2.24337e+07	3.27621e+07	2.93469e+07	3.2492e+07	2.81161e+07
P07225	PROS1	Vitamin K-dependent protein S OS=Homo sapiens OX=9606 GN=PROS1 PE=1 SV=1	23	16	168	16	75.1	5.67	2.92774e+07	2.67901e+07	2.28409e+07	2.18699e+07	1.9738e+07	1.58833e+07	1.92407e+07	2.76443e+07	2.1581e+07	2.83024e+07	3.04208e+07	2.80316e+07	2.72271e+07	2.67327e+07	2.17563e+07	1.94804e+07	2.37203e+07	2.43908e+07	2.44843e+07	2.15095e+07
P06702	S100A9	Protein S100-A9 OS=Homo sapiens OX=9606 GN=S100A9 PE=1 SV=1	73	9	234	9	13.2	6.13	1.42901e+07	9.37196e+06	2.28556e+07	1.05959e+07	3.55336e+07	9.93573e+06	1.56226e+07	9.88912e+06	1.52639e+07	7.54485e+06	1.14649e+07	8.21409e+06	7.87796e+06	1.41189e+07	1.09774e+07	9.36188e+06	1.89176e+07	8.25205e+06	8.91033e+06	7.5506e+06
Q9HBI1	PARVB	Beta-parvin OS=Homo sapiens OX=9606 GN=PARVB PE=1 SV=1	24	11	196	11	41.7	6.73	6.50369e+06	3.8612e+06	5.87142e+06	7.06363e+06	4.1431e+06	5.19747e+06	4.8622e+06	2.56065e+06	4.76257e+06	4.77327e+06	4.14379e+06	6.8927e+06	1.61595e+06	6.30816e+06	3.164e+06	4.85594e+06	6.20672e+06	9.60338e+06	7.14819e+06	1.01218e+07
P13646	KRT13	Keratin, type I cytoskeletal 13 OS=Homo sapiens OX=9606 GN=KRT13 PE=1 SV=4	42	24	238	11	49.6	4.96	7.40714e+06	6.90381e+06	7.66128e+06	1.06424e+07	2.38746e+07	9.14538e+06	6.19176e+06	1.39624e+07	7.5699e+06	6.06288e+06	5.66154e+06	5.27124e+06	7.32418e+06	7.84139e+06	5.49793e+06	5.66747e+06	2.11905e+07	8.32567e+06	9.62846e+06	9.30187e+06
P04040	CAT	Catalase OS=Homo sapiens OX=9606 GN=CAT PE=1 SV=3	30	14	46	14	59.7	7.39				135978	3.29385e+06		406168	167374	345501	457479					303930		1.58588e+06
P01833	PIGR	Polymeric immunoglobulin receptor OS=Homo sapiens OX=9606 GN=PIGR PE=1 SV=4	17	12	39	12	83.2	5.74	675593	786972	919310	1.81528e+06	1.43032e+07	1.36573e+06	900973	1.35111e+06	1.46026e+06	1.74516e+06	1.17307e+06	1.46996e+06	79117.1	2.20869e+06	897134	1.25615e+06	1.85202e+06	1.38393e+06	887115	1.82681e+06
P0DJI9	SAA2	Serum amyloid A-2 protein OS=Homo sapiens OX=9606 GN=SAA2 PE=1 SV=1	64	8	145	5	13.5	9.14	1.9649e+08	7.5507e+07	4.62922e+07	6.55088e+06	4.30172e+06	7.12518e+06	5.13852e+06	8.63422e+06	5.60559e+06	9.80634e+06	5.85977e+06	1.26107e+07	1.02351e+08	6.01441e+06	7.82841e+06	5.13297e+06	5.51526e+06	4.78255e+06	8.54479e+06	6.09336e+06
Q86U17	SERPINA11	Serpin A11 OS=Homo sapiens OX=9606 GN=SERPINA11 PE=2 SV=2	25	12	213	12	47	7.68	6.85697e+06	5.15201e+06	8.72004e+06	6.40098e+06	4.08882e+06	5.65181e+06	4.80894e+06	5.04031e+06	5.19382e+06	4.47683e+06	7.21101e+06	4.74234e+06	5.90723e+06	4.11335e+06	4.33851e+06	5.38953e+06	4.51241e+06	4.7494e+06	6.02116e+06	4.67318e+06
P05067	APP	Amyloid-beta precursor protein OS=Homo sapiens OX=9606 GN=APP PE=1 SV=3	22	17	95	17	86.9	4.82	6.3882e+06	7.17725e+06	1.16315e+07	7.25774e+06	8.60559e+06	1.55847e+07	1.02717e+07	5.44249e+06	1.32777e+07	5.96297e+06	8.61394e+06	8.44495e+06	6.17821e+06	7.64035e+06	1.03079e+07	1.43453e+07	7.93342e+06	6.99205e+06	1.18311e+07	1.28411e+07
P07988	SFTPB	Pulmonary surfactant-associated protein B OS=Homo sapiens OX=9606 GN=SFTPB PE=1 SV=3	19	7	222	7	42.1	5.49	1.9144e+06	1.15888e+06	3.85016e+06	1.16667e+07	2.08442e+06	9.06658e+06	2.69772e+06	4.88687e+06	6.38387e+06	1.34335e+06	2.38758e+06	4.6585e+06	5.2425e+06	1.01478e+06	4.0775e+06	7.55234e+06	2.78991e+06	1.62192e+06	9.54356e+06	4.85466e+06
P61204	ARF3	ADP-ribosylation factor 3 OS=Homo sapiens OX=9606 GN=ARF3 PE=1 SV=2	56	9	158	7	20.6	7.43	4.25653e+06	4.28451e+06	7.01451e+06	7.76595e+06	4.18728e+06	8.32897e+06	2.27369e+06	2.98439e+06	7.50981e+06	4.03814e+06	2.94762e+06	6.51254e+06	2.57901e+06	7.5523e+06	3.87154e+06	7.74553e+06	7.39435e+06	1.3236e+07	1.21339e+07	1.3906e+07
P14618	PKM	Pyruvate kinase PKM OS=Homo sapiens OX=9606 GN=PKM PE=1 SV=4	27	14	208	14	57.9	7.84	4.80742e+06	3.31595e+06	6.2093e+06	5.18433e+06	1.68092e+07	6.27778e+06	6.5178e+06	3.50804e+06	6.4814e+06	3.90363e+06	2.60585e+06	5.00404e+06	2.16488e+06	7.04375e+06	3.70007e+06	4.24415e+06	7.80584e+06	5.79516e+06	4.81638e+06	5.59343e+06
P14151	SELL	L-selectin OS=Homo sapiens OX=9606 GN=SELL PE=1 SV=2	23	12	242	12	42.2	6.6	2.05174e+07	2.07348e+07	5.05499e+07	1.84136e+07	2.06774e+07	2.20196e+07	1.57178e+07	2.87038e+07	2.54324e+07	1.74462e+07	2.33444e+07	2.52275e+07	3.53821e+07	1.77437e+07	2.95645e+07	2.08395e+07	1.87447e+07	2.78184e+07	3.13124e+07	2.09875e+07
Q96P63	SERPINB12	Serpin B12 OS=Homo sapiens OX=9606 GN=SERPINB12 PE=1 SV=1	28	10	90	10	46.2	5.53	2.14848e+07	2.11324e+07	1.98291e+07	3.69465e+07	3.6014e+07	4.01171e+07	2.22213e+07	3.07686e+07	2.85347e+07	3.29631e+07	3.24614e+07	3.00931e+07	2.4565e+07	3.53e+07	2.67184e+07	2.96802e+07	2.54707e+07	2.61378e+07	2.46373e+07	2.59648e+07
A0A0A0MTH3	ILK	59 kDa serine/threonine-protein kinase OS=Homo sapiens OX=9606 GN=ILK PE=1 SV=1	28	15	314	15	54.6	7.97	1.60887e+07	2.07023e+07	2.43325e+07	3.00111e+07	1.86406e+07	2.79977e+07	1.91002e+07	2.04298e+07	2.02979e+07	1.52478e+07	1.33818e+07	3.05294e+07	1.26492e+07	3.20675e+07	2.06031e+07	2.15826e+07	2.50894e+07	3.84041e+07	3.09662e+07	3.33383e+07
H0YMW4	ANXA2	Annexin OS=Homo sapiens OX=9606 GN=ANXA2 PE=1 SV=2	40	16	135	16	41.9	8.13	3.64167e+06	2.53724e+06	2.85805e+06	2.08569e+06	1.56085e+07	2.6028e+06	4.10327e+06	3.8336e+06	2.81161e+06	2.42381e+06	2.64052e+06	1.74482e+06	3.81225e+06	4.76796e+06	3.22977e+06	1.51033e+06	8.91233e+06	3.13591e+06	2.26395e+06	2.27732e+06
Q08554	DSC1	Desmocollin-1 OS=Homo sapiens OX=9606 GN=DSC1 PE=1 SV=2	13	11	137	11	99.9	5.43	3.90193e+06	1.48894e+06	1.372e+06	2.95286e+06	1.55614e+07	3.8251e+06	6.19944e+06	4.5859e+06	6.1479e+06	1.9777e+06	2.15172e+06	1.15481e+06	1.41196e+06	3.97852e+06	1.60444e+06	4.38813e+06	1.1107e+07	3.67138e+06	2.26683e+06	4.15264e+06
P10163	PRB4	Basic salivary proline-rich protein 4 OS=Homo sapiens OX=9606 GN=PRB4 PE=1 SV=4	31	7	11	7	31.3	10.52	189581	484688	348959	450933	4.02932e+06	462309	525516	421107	388556	116185	292304	198783	30980.6	307763	153634	436676	545380	418852	385832	423849
Q06830	PRDX1	Peroxiredoxin-1 OS=Homo sapiens OX=9606 GN=PRDX1 PE=1 SV=1	42	8	117	7	22.1	8.13	3.62883e+06	4.12053e+06	5.31779e+06	6.41158e+06	1.59548e+07	8.38613e+06	9.03013e+06	6.20163e+06	7.91593e+06	4.26107e+06	4.77313e+06	4.48472e+06	3.44946e+06	6.42599e+06	5.93094e+06	6.46478e+06	1.11857e+07	7.97697e+06	5.89313e+06	6.47668e+06
Q9UK55	SERPINA10	Protein Z-dependent protease inhibitor OS=Homo sapiens OX=9606 GN=SERPINA10 PE=1 SV=1	27	15	333	15	50.7	8.27	2.40199e+07	1.85861e+07	2.87802e+07	1.83461e+07	1.38094e+07	1.93353e+07	7.66734e+06	2.24333e+07	1.61886e+07	1.09916e+07	2.38942e+07	1.43856e+07	2.19684e+07	1.04648e+07	3.44281e+07	1.1642e+07	2.69725e+07	9.25795e+06	1.97072e+07	1.33777e+07
P05546	SERPIND1	Heparin cofactor 2 OS=Homo sapiens OX=9606 GN=SERPIND1 PE=1 SV=3	24	14	392	14	57	6.9	1.77792e+07	1.42287e+07	1.53706e+07	1.56922e+07	1.26632e+07	1.36455e+07	1.33445e+07	1.45554e+07	1.18922e+07	1.83882e+07	2.23606e+07	1.75502e+07	1.43318e+07	1.84571e+07	1.36524e+07	1.34469e+07	1.35466e+07	1.36349e+07	1.29625e+07	1.55063e+07
P19013	KRT4	Keratin, type II cytoskeletal 4 OS=Homo sapiens OX=9606 GN=KRT4 PE=1 SV=5	35	20	122	14	56.1	6.61	1.33434e+06	743091	1.15632e+06	1.74305e+06	8.50888e+06	1.60409e+06	1.06672e+06	3.48001e+06	1.11133e+06	1.48029e+06	1.781e+06	1.11773e+06	784780	2.38843e+06	864162	910126	4.66452e+06	1.68473e+06	809221	2.12337e+06
P02747	C1QC	Complement C1q subcomponent subunit C OS=Homo sapiens OX=9606 GN=C1QC PE=1 SV=3	36	6	276	6	25.8	8.41	1.31362e+08	1.47617e+08	1.8139e+08	1.88045e+08	8.37763e+07	1.30145e+08	1.45965e+08	1.4514e+08	1.36459e+08	1.97781e+08	1.87233e+08	1.95476e+08	1.56133e+08	1.82643e+08	1.49918e+08	1.27832e+08	1.57709e+08	1.63385e+08	1.55631e+08	1.63706e+08
Q9H4F8	SMOC1	SPARC-related modular calcium-binding protein 1 OS=Homo sapiens OX=9606 GN=SMOC1 PE=1 SV=1	19	7	15	7	48.1	8.22						1.60449e+06
P01019	AGT	Angiotensinogen OS=Homo sapiens OX=9606 GN=AGT PE=1 SV=1	21	9	195	9	53.1	6.32	5.18924e+06	4.53551e+06	2.6946e+06	3.47595e+06	2.75711e+06	2.50284e+06	6.0806e+06	1.36262e+07	5.27924e+06	3.86236e+06	9.38021e+06	4.74563e+06	3.61142e+06	6.13794e+06	5.45689e+06	1.33726e+07	5.16727e+06	3.77285e+06	3.71524e+06	1.25595e+07
P31146	CORO1A	Coronin-1A OS=Homo sapiens OX=9606 GN=CORO1A PE=1 SV=4	24	12	237	12	51	6.68	1.02753e+07	1.0477e+07	1.4336e+07	1.57017e+07	1.14597e+07	1.14805e+07	9.68578e+06	1.02082e+07	1.35019e+07	9.01898e+06	8.72323e+06	1.20682e+07	8.23453e+06	1.09211e+07	9.94328e+06	1.2079e+07	1.30545e+07	1.50224e+07	1.69011e+07	1.93546e+07
Q9ULV4	CORO1C	Coronin-1C OS=Homo sapiens OX=9606 GN=CORO1C PE=1 SV=1	23	12	158	12	53.2	7.08	1.66671e+07	1.91223e+07	2.00502e+07	1.9071e+07	1.06684e+07	1.38695e+07	1.20884e+07	1.22715e+07	1.39719e+07	1.67545e+07	1.36233e+07	1.64452e+07	1.86167e+07	1.83938e+07	1.40612e+07	1.16926e+07	1.74965e+07	2.24022e+07	2.1676e+07	1.56336e+07
P0CF74	IGLC6	Immunoglobulin lambda constant 6 OS=Homo sapiens OX=9606 GN=IGLC6 PE=1 SV=1	62	4	272	2	11.3	7.24	9.12513e+06	8.08342e+06	8.92983e+06	1.32292e+07	8.02667e+06	9.89662e+06	1.11503e+07	1.08255e+07	7.98716e+06	1.1426e+07	1.46542e+07	1.2413e+07	8.18769e+06	1.35813e+07	1.12348e+07	8.66771e+06	7.60728e+06	1.20022e+07	8.57251e+06	9.17913e+06
Q6KB66	KRT80	Keratin, type II cytoskeletal 80 OS=Homo sapiens OX=9606 GN=KRT80 PE=1 SV=2	26	12	49	11	50.5	5.67			965114	582078	5.45473e+06	665004	1.14253e+06	443274	555207					81001.9	675592	623780	1.38852e+06	288697	706948	413699
Q08188	TGM3	Protein-glutamine gamma-glutamyltransferase E OS=Homo sapiens OX=9606 GN=TGM3 PE=1 SV=4	19	11	95	11	76.6	5.86	4.64268e+06	5.44094e+06	4.39535e+06	5.84276e+06	1.6629e+07	7.13364e+06	5.70545e+06	6.46687e+06	6.92181e+06	6.54534e+06	6.56075e+06	4.42721e+06	5.79988e+06	7.4571e+06	3.98445e+06	5.52384e+06	9.74324e+06	5.26819e+06	5.27168e+06	5.12293e+06
P10720	PF4V1	Platelet factor 4 variant OS=Homo sapiens OX=9606 GN=PF4V1 PE=1 SV=1	38	3	212	1	11.5	9.1				390112		1.43006e+06					383079					1.11442e+06
P04070	PROC	Vitamin K-dependent protein C OS=Homo sapiens OX=9606 GN=PROC PE=1 SV=1	15	7	46	7	52	6.28	863425	198165	496658	1.19072e+06	589267	317027	443684	652751	463009	921136	1.23285e+06	242172	827283	937399	498047	252202	285229	316413	651451	256621
Q16610	ECM1	Extracellular matrix protein 1 OS=Homo sapiens OX=9606 GN=ECM1 PE=1 SV=2	26	14	140	14	60.6	6.71	7.08306e+06	4.4327e+06	9.06291e+06	7.93755e+06	7.20372e+06	9.35971e+06	7.28796e+06	6.94048e+06	6.22136e+06	5.67694e+06	6.34786e+06	6.94157e+06	5.93412e+06	7.39795e+06	6.56906e+06	7.89889e+06	7.04865e+06	5.95766e+06	7.23786e+06	8.91842e+06
P30101	PDIA3	Protein disulfide-isomerase A3 OS=Homo sapiens OX=9606 GN=PDIA3 PE=1 SV=4	26	11	113	8	56.7	6.35	2.22319e+07	2.08166e+07	2.45488e+07	1.54168e+07	1.39539e+07	1.32108e+07	1.90085e+07	2.2586e+07	1.28774e+07	2.09612e+07	2.10349e+07	2.01143e+07	2.50054e+07	2.30851e+07	2.24451e+07	1.43846e+07	1.93497e+07	2.16717e+07	1.82e+07	1.82716e+07
P00739	HPR	Haptoglobin-related protein OS=Homo sapiens OX=9606 GN=HPR PE=2 SV=2	48	14	257	5	39	7.09	5.66831e+06	3.24812e+06	6.45066e+06	3.38651e+06	4.17913e+06	6.52355e+06	5.77452e+06	1.00919e+07	4.96577e+06	6.58533e+06	6.2776e+06	7.22752e+06	5.36533e+06	6.88689e+06	7.01678e+06	7.26234e+06	5.56484e+06	4.58929e+06	5.49076e+06	4.80949e+06
P11150	LIPC	Hepatic triacylglycerol lipase OS=Homo sapiens OX=9606 GN=LIPC PE=1 SV=3	26	13	42	13	55.9	9.04	5.71043e+06	3.15221e+06	2.31304e+06	2.34867e+06	1.58912e+07	9.54463e+06	4.48936e+06	3.23479e+06	4.74775e+06	1.8479e+06	1.89952e+06	2.54151e+06	2.37639e+06	3.86077e+06	1.92932e+06	3.36809e+06	9.98732e+06	4.60833e+06	1.15964e+06	3.11127e+06
P31151	S100A7	Protein S100-A7 OS=Homo sapiens OX=9606 GN=S100A7 PE=1 SV=4	43	5	148	3	11.5	6.77	1.64467e+07	1.40305e+07	1.52355e+07	1.40405e+07	1.0748e+08	2.12617e+07	2.64502e+07	1.8105e+07	2.65692e+07	1.26989e+07	1.21473e+07	1.16994e+07	1.37935e+07	2.45143e+07	1.37338e+07	1.64667e+07	4.06676e+07	2.19063e+07	1.52986e+07	1.28475e+07
Q5JXI8	FHL1	Four and a half LIM domains protein 1 (Fragment) OS=Homo sapiens OX=9606 GN=FHL1 PE=1 SV=1	38	10	150	10	29.1	8.27	2.17468e+07	1.30375e+07	1.51856e+07	2.38005e+07	1.84533e+07	1.8878e+07	1.67191e+07	2.58013e+07	2.51694e+07	2.77333e+07	2.7881e+07	2.71622e+07	1.21352e+07	2.34161e+07	1.83958e+07	1.94003e+07	2.04158e+07	2.73353e+07	2.29484e+07	2.67784e+07
Q9BWP8	COLEC11	Collectin-11 OS=Homo sapiens OX=9606 GN=COLEC11 PE=1 SV=1	24	6	184	6	28.6	5.41	9.25881e+06	1.30047e+07	9.93544e+06	1.29907e+07	6.64751e+06	6.84189e+06	1.15541e+07	1.62029e+07	8.13229e+06	1.33608e+07	1.04919e+07	9.73701e+06	1.32216e+07	9.75356e+06	1.2844e+07	1.03911e+07	9.69295e+06	1.46112e+07	1.06841e+07	1.0203e+07
A0A7I2V2P6	IDE	Insulin-degrading enzyme OS=Homo sapiens OX=9606 GN=IDE PE=1 SV=1	23	25	95	25	113.1	6.54	1.1071e+07	1.05966e+07	1.0562e+07	8.5217e+06	1.66616e+07	1.02313e+07	9.74167e+06	1.10854e+07	1.05404e+07	1.13706e+07	9.31184e+06	9.62636e+06	1.19673e+07	1.1992e+07	9.17942e+06	8.60444e+06	1.41418e+07	9.95727e+06	9.77267e+06	9.47807e+06
A0A7P0TAE1	HSP90B1	Endoplasmin OS=Homo sapiens OX=9606 GN=HSP90B1 PE=4 SV=1	16	11	96	10	90.7	5.24	818111	1.28574e+06	931414	776132	4.63177e+06	916925	692451	756140	771816	572471	1.15546e+06	841075	705040	541964	836936	1.21578e+06	296582	1.15598e+06	894023	1.23532e+06
P02745	C1QA	Complement C1q subcomponent subunit A OS=Homo sapiens OX=9606 GN=C1QA PE=1 SV=2	11	7	366	7	26	9.11	6.64046e+07	8.02507e+07	9.19855e+07	8.58593e+07	4.97733e+07	7.06933e+07	8.59365e+07	6.7434e+07	7.43252e+07	1.32181e+08	1.30751e+08	1.22445e+08	8.48196e+07	1.12328e+08	8.93678e+07	6.98044e+07	9.08679e+07	9.803e+07	7.82014e+07	1.07362e+08
P35579	MYH9	Myosin-9 OS=Homo sapiens OX=9606 GN=MYH9 PE=1 SV=4	11	23	73	23	226.4	5.6	4.5212e+06	4.30837e+06	3.27721e+06	2.06313e+06	2.26702e+06	1.48214e+06	2.10369e+06	2.26987e+06	1.02053e+06	3.34579e+06	2.97682e+06	3.09603e+06	4.39727e+06	3.21021e+06	1.89414e+06	1.71558e+06	2.05835e+06	1.90733e+06	2.61604e+06	1.73616e+06
P04217	A1BG	Alpha-1B-glycoprotein OS=Homo sapiens OX=9606 GN=A1BG PE=1 SV=4	19	9	222	9	54.2	5.86	5.71059e+07	4.56279e+07	6.03417e+07	4.69145e+07	3.04592e+07	3.05389e+07	4.48456e+07	2.7183e+07	2.74713e+07	4.7694e+07	5.37554e+07	6.10589e+07	1.09804e+08	4.87289e+07	4.67479e+07	3.09029e+07	5.05961e+07	3.22731e+07	3.32411e+07	3.60246e+07
P02774	GC	Vitamin D-binding protein OS=Homo sapiens OX=9606 GN=GC PE=1 SV=2	26	12	106	12	52.9	5.45	4.29597e+06	1.60999e+07	5.04181e+06	6.4437e+06	3.11949e+06	3.95202e+06	2.97242e+06	2.8999e+06	3.3626e+06	4.94599e+06	3.79419e+06	5.07487e+06	3.40735e+06	4.57863e+06	4.88112e+06	3.77209e+06	2.58517e+06	3.76102e+06	3.513e+06	4.28441e+06
P02654	APOC1	Apolipoprotein C-I OS=Homo sapiens OX=9606 GN=APOC1 PE=1 SV=1	33	4	417	4	9.3	8.47	1.45165e+08	1.91031e+08	1.9065e+08	3.20978e+08	2.60183e+08	2.92306e+08	2.18498e+08	2.40861e+08	3.21559e+08	2.16885e+08	2.27299e+08	2.65697e+08	1.47415e+08	1.92682e+08	2.36861e+08	3.52433e+08	1.44437e+08	2.01415e+08	2.43605e+08	3.18054e+08
Q15404	RSU1	Ras suppressor protein 1 OS=Homo sapiens OX=9606 GN=RSU1 PE=1 SV=3	27	9	297	9	31.5	8.65	6.17747e+06	4.53681e+06	7.82723e+06	8.32577e+06	4.41291e+06	6.19201e+06	3.03196e+06	3.14753e+06	9.80935e+06	5.99123e+06	3.41683e+06	6.57347e+06	1.61537e+06	9.22477e+06	2.9452e+06	5.83157e+06	2.6726e+07	1.39659e+07	9.65315e+06	8.11132e+06
P01344	IGF2	Insulin-like growth factor II OS=Homo sapiens OX=9606 GN=IGF2 PE=1 SV=1	30	8	280	8	20.1	9.32	1.70597e+07	2.15885e+07	3.65706e+07	4.19905e+07	3.54731e+07	4.39866e+07	3.90502e+07	3.89492e+07	3.55236e+07	2.20665e+07	3.78601e+07	3.52463e+07	3.51296e+07	3.34272e+07	4.03616e+07	4.13047e+07	3.54559e+07	3.52761e+07	3.87692e+07	3.55141e+07
A0A0A0MTS7	TTN	Titin OS=Homo sapiens OX=9606 GN=TTN PE=1 SV=1	4	107	355	107	3992.2	6.39	5.46965e+07	6.27589e+07	4.64186e+07	6.59845e+07	1.03163e+08	4.82247e+07	5.62673e+07	5.51942e+07	6.10705e+07	5.0668e+07	5.25687e+07	6.05074e+07	6.65839e+07	6.58339e+07	5.90633e+07	5.71128e+07	8.0837e+07	6.72763e+07	5.23613e+07	6.05767e+07
C9JH19	CTSD	Cathepsin D OS=Homo sapiens OX=9606 GN=CTSD PE=1 SV=2	21	9	137	9	48.6	7.84	2.03526e+06	1.765e+06	846003	1.38685e+06	1.11331e+07	1.63148e+06	3.3489e+06	1.88254e+06	2.51996e+06	528103	1.21957e+06	687079	381627	2.83835e+06	617284	1.42483e+06	6.34993e+06	1.49023e+06	1.60494e+06	1.7533e+06
Q08830	FGL1	Fibrinogen-like protein 1 OS=Homo sapiens OX=9606 GN=FGL1 PE=1 SV=3	25	7	35	7	36.4	5.87	6.56144e+06	1.90889e+06	1.4305e+06			203025		941222		489560	397032		205193		171640		350625		1.39698e+06	446030
A0A075B6P5	IGKV2-28	Immunoglobulin kappa variable 2-28 OS=Homo sapiens OX=9606 GN=IGKV2-28 PE=3 SV=1	29	3	75	2	12.9	5.94	361076	380610	371419	556238		226595	751767		318268	345479	934679	527329	378769	407847	948427			415804	426953
P36980	CFHR2	Complement factor H-related protein 2 OS=Homo sapiens OX=9606 GN=CFHR2 PE=1 SV=1	44	9	297	4	30.6	6.38	3.09805e+07	1.70366e+07	8.00539e+06	2.16964e+07	1.67202e+07	1.81357e+07	1.49597e+07	4.80079e+06	1.35103e+07	8.27601e+06	3.07908e+07	2.26351e+07	2.27913e+07	2.02476e+07	1.8917e+07	1.78576e+07	1.13705e+07	1.56861e+07	1.60731e+07	1.82711e+07
P09211	GSTP1	Glutathione S-transferase P OS=Homo sapiens OX=9606 GN=GSTP1 PE=1 SV=2	31	6	32	6	23.3	5.64	295718			557909	4.15602e+06	878671	583303	1.48049e+06	697676		140013	514287	3.29866e+06	1.14095e+06	1.93673e+06	618078	2.47115e+06	239651	528708	450810
H3BQN4	ALDOA	Fructose-bisphosphate aldolase OS=Homo sapiens OX=9606 GN=ALDOA PE=1 SV=1	29	9	26	8	39.3	8.4	223515	1.14772e+06	1.02935e+06	1.0874e+06	5.40287e+06	697749	951375	486691	1.37983e+06	584777	458680	578165	496041	898367	1.35205e+06	1.20477e+06	1.7502e+06	980322	1.40169e+06	1.34359e+06
Q8N392	ARHGAP18	Rho GTPase-activating protein 18 OS=Homo sapiens OX=9606 GN=ARHGAP18 PE=1 SV=3	13	8	100	8	74.9	6.44	140968	117543	268099	409934	56734.5	400617			352483	139813	116560	376115		541914		301141	569705	899964	780941	1.28448e+06
A0A7I2V2R5	DPP4	Dipeptidyl peptidase 4 OS=Homo sapiens OX=9606 GN=DPP4 PE=1 SV=1	17	13	171	13	84.5	5.87	4.2014e+06	4.65144e+06	7.14493e+06	7.36751e+06	5.67224e+06	1.07686e+07	1.00473e+07	6.71204e+06	6.85864e+06	5.26005e+06	4.43918e+06	5.50643e+06	4.29226e+06	4.69469e+06	1.04397e+07	1.07438e+07	6.75157e+06	6.58727e+06	8.99649e+06	6.94705e+06
P05019	IGF1	Insulin-like growth factor I OS=Homo sapiens OX=9606 GN=IGF1 PE=1 SV=1	25	6	142	6	21.8	9.72	9.02231e+06	7.51686e+06	9.51735e+06	1.02871e+07	6.99823e+06	9.44406e+06	1.30564e+07	1.10327e+07	1.00478e+07	9.91635e+06	1.36721e+07	9.25202e+06	1.24098e+07	1.51148e+07	9.9538e+06	8.82056e+06	1.07338e+07	1.47678e+07	1.2207e+07	9.76131e+06
Q01469	FABP5	Fatty acid-binding protein 5 OS=Homo sapiens OX=9606 GN=FABP5 PE=1 SV=3	43	5	49	5	15.2	7.01	564317	597891	720351	538865	1.56126e+07	426117	1.82622e+06	751709	360012	106718	429055	323626	351568	2.73307e+06	412293	95658.3	3.81051e+06	224256	370311	375300
P80108	GPLD1	Phosphatidylinositol-glycan-specific phospholipase D OS=Homo sapiens OX=9606 GN=GPLD1 PE=1 SV=3	15	11	74	11	92.3	6.37		285802		652050	210780	1.27605e+06	520397	185111	104946	133209	1.49574e+06	192193	247305	597958	561336	636920	500011	1.06528e+06	202005	920986
P60174	TPI1	Triosephosphate isomerase OS=Homo sapiens OX=9606 GN=TPI1 PE=1 SV=4	41	10	38	10	26.7	6.9	3.53896e+06	2.93818e+06	2.39025e+06	1.81323e+06	5.55986e+06	1.64973e+06	2.74371e+06	2.55062e+06	2.79817e+06	3.01583e+06	2.17818e+06	3.09192e+06	3.72526e+06	3.50139e+06	2.05232e+06	1.97094e+06	3.21157e+06	2.34078e+06	2.03608e+06	2.4743e+06
P01591	JCHAIN	Immunoglobulin J chain OS=Homo sapiens OX=9606 GN=JCHAIN PE=1 SV=4	39	6	178	6	18.1	5.24	4.95034e+06	7.93753e+06	4.3203e+06	9.09774e+06	2.17963e+07	1.44936e+07	5.56716e+06	6.80743e+06	4.56306e+06	6.84178e+06	3.95505e+06	6.54266e+06	4.6134e+06	9.66146e+06	4.93268e+06	4.35577e+06	1.08485e+07	5.23577e+06	2.73161e+06	4.08068e+06
Q9H4G4	GLIPR2	Golgi-associated plant pathogenesis-related protein 1 OS=Homo sapiens OX=9606 GN=GLIPR2 PE=1 SV=3	47	5	156	5	17.2	9.41	2.51837e+06	1.77079e+06	3.59193e+06	3.92836e+06	2.86779e+06	3.57414e+06	4.33912e+06	2.39721e+06	5.30035e+06	3.19998e+06	3.57192e+06	3.33061e+06	3.03111e+06	2.47794e+06	3.69955e+06	3.5386e+06	2.68579e+06	2.58101e+06	3.08185e+06	5.02605e+06
P05089	ARG1	Arginase-1 OS=Homo sapiens OX=9606 GN=ARG1 PE=1 SV=2	29	11	131	11	34.7	7.21	1.72879e+07	2.39095e+07	2.32975e+07	1.80636e+07	2.58657e+07	2.40459e+07	2.25188e+07	2.26898e+07	2.0078e+07	2.48135e+07	2.2165e+07	2.13074e+07	2.0547e+07	2.27753e+07	2.40604e+07	3.20792e+07	2.34794e+07	2.29657e+07	2.25879e+07	2.0255e+07
Q8WVV4	POF1B	Protein POF1B OS=Homo sapiens OX=9606 GN=POF1B PE=1 SV=3	24	14	37	14	68	6.32	896477	742109	609086	918916	4.80804e+06	940375	760440	1.36702e+06	899175	1.31146e+06	983553	871884	730298	1.0147e+06	919587	662592	1.32957e+06	1.04811e+06	770272	1.20244e+06
P08254	MMP3	Stromelysin-1 OS=Homo sapiens OX=9606 GN=MMP3 PE=1 SV=2	18	10	50	10	53.9	6.16	895081	1.28334e+06	620032	1.97847e+06	341322	953014	141997	336799	1.16342e+06	271073	863431	464912	975537	644274	360672	246745	736168	525211	227683	201896
Q5VTE0	EEF1A1P5	Putative elongation factor 1-alpha-like 3 OS=Homo sapiens OX=9606 GN=EEF1A1P5 PE=5 SV=1	24	13	109	13	50.2	9.07	959329	632788	4.14963e+06	1.057e+06	3.9128e+06	4.30791e+06	1.47724e+06	873689	1.50301e+06	99612.6	772563	499928	682674	1.71524e+06	3.89895e+06	908698	2.95135e+06	1.51479e+06	1.86786e+06	1.56508e+06
Q13835	PKP1	Plakophilin-1 OS=Homo sapiens OX=9606 GN=PKP1 PE=1 SV=2	16	11	26	11	82.8	9.13				677665	2.68219e+06	679104		1.0481e+06	1.15016e+06			1.04669e+06		1.39157e+06	504994	392407	870982	947412		387308
P39060	COL18A1	Collagen alpha-1(XVIII) chain OS=Homo sapiens OX=9606 GN=COL18A1 PE=1 SV=5	7	14	206	14	178.1	6.01	1.10634e+07	6.95856e+06	9.09287e+06	1.1874e+07	7.69354e+06	7.46417e+06	1.66107e+07	1.60522e+07	1.47984e+07	1.11631e+07	1.26646e+07	1.08092e+07	8.42991e+06	1.21938e+07	1.39834e+07	1.38151e+07	1.2532e+07	1.00576e+07	1.14401e+07	9.21591e+06
P42357	HAL	Histidine ammonia-lyase OS=Homo sapiens OX=9606 GN=HAL PE=1 SV=1	17	13	53	13	72.7	6.95	2597615	1.66564e+06	1.30533e+06	1.2611e+06	6.48863e+06	1.45873e+06	1.65337e+06	1.36356e+06	992187	1.52654e+06	1.34581e+06	2.05899e+06	2.24788e+06	1.94042e+06	1.5343e+06	1.69195e+06	4.47738e+06	1.39112e+06	1.44699e+06	1.52594e+06
P80748	IGLV3-21	Immunoglobulin lambda variable 3-21 OS=Homo sapiens OX=9606 GN=IGLV3-21 PE=1 SV=2	39	3	29	3	12.4	5.29	294598	339357	961751	964278	519035		858023	819328	385096	836390	1.00468e+06	333384		939899	1.20282e+06	572021		1.04994e+06		260208
Q96PD5	PGLYRP2	N-acetylmuramoyl-L-alanine amidase OS=Homo sapiens OX=9606 GN=PGLYRP2 PE=1 SV=1	22	11	73	11	62.2	7.55	1.00615e+06	2.17978e+06	3.51314e+06	2.33778e+06	2.08064e+06	3.94357e+06	2.55824e+06	3.5272e+06	2.0004e+06	1.18994e+06	2.83556e+06	1.97945e+06	2.46042e+06	2.56e+06	2.76702e+06	2.32103e+06	1.95007e+06	1.84195e+06	3.03144e+06	1.64012e+06
P01040	CSTA	Cystatin-A OS=Homo sapiens OX=9606 GN=CSTA PE=1 SV=1	78	8	163	8	11	5.5	1.13313e+07	9.09384e+06	9.70639e+06	1.28359e+07	8.33892e+07	1.17213e+07	1.62032e+07	1.31746e+07	1.67122e+07	6.0094e+06	8.3838e+06	8.43519e+06	6.39508e+06	1.69558e+07	7.122e+06	6.87575e+06	3.52704e+07	8.0259e+06	8.33811e+06	1.02045e+07
P25774	CTSS	Cathepsin S OS=Homo sapiens OX=9606 GN=CTSS PE=1 SV=3	28	8	85	8	37.5	8.34	168637	774093	2.53644e+06	962490	949241	3.01265e+06	1.91437e+06	1.18254e+06	1.32455e+06	676095	265612	1.30837e+06	1.03923e+06	781147	2.36975e+06	1.82408e+06	758012	1.72353e+06	1.66602e+06	1.10131e+06
P26572	MGAT1	Alpha-1,3-mannosyl-glycoprotein 2-beta-N-acetylglucosaminyltransferase OS=Homo sapiens OX=9606 GN=MGAT1 PE=1 SV=2	30	15	179	15	50.8	9.16	5.26598e+06	4.35718e+06	6.83801e+06	3.85356e+06	2.24799e+06	3.53938e+06	4.45318e+06	3.75833e+06	3.82463e+06	4.65177e+06	2.96887e+06	4.76005e+06	4.62741e+06	4.64597e+06	4.15245e+06	4.09624e+06	3.57252e+06	3.05579e+06	3.2731e+06	4.04003e+06
O95810	CAVIN2	Caveolae-associated protein 2 OS=Homo sapiens OX=9606 GN=CAVIN2 PE=1 SV=3	16	9	136	9	47.1	5.21	4.66554e+06	6.00741e+06	5.18336e+06	5.14458e+06	1.18877e+06	3.71421e+06	1.74594e+06	2.08167e+06	4.43348e+06	4.32305e+06	3.65816e+06	5.95817e+06	3.38588e+06	5.3522e+06	3.17707e+06	3.58662e+06	3.85844e+06	5.42708e+06	6.37479e+06	5.56237e+06
Q9Y6Z7	COLEC10	Collectin-10 OS=Homo sapiens OX=9606 GN=COLEC10 PE=1 SV=2	32	10	140	10	30.7	7.33	2.30055e+06	4.56501e+06	2.1483e+06	4.80972e+06	2.06568e+06	2.79701e+06	4.65336e+06	2.92446e+06	2.63996e+06	2.69343e+06	3.88602e+06	4.21921e+06	2.934e+06	2.06891e+06	3.15713e+06	3.95587e+06	2.8179e+06	5.59254e+06	3.61103e+06	4.31968e+06
P12273	PIP	Prolactin-inducible protein OS=Homo sapiens OX=9606 GN=PIP PE=1 SV=1	51	6	88	6	16.6	8.05	3.39727e+06	3.55668e+06	3.98811e+06	3.28141e+06	7.87266e+06	1.19774e+06	4.43704e+06	2.93117e+06	3.31433e+06	2.72041e+06	2.99576e+06	3.07397e+06	4.76447e+06	2.43853e+06	3.11902e+06	1.44151e+06	3.57892e+06	4.69385e+06	2.95104e+06	1.49693e+06
P62987	UBA52	Ubiquitin-60S ribosomal protein L40 OS=Homo sapiens OX=9606 GN=UBA52 PE=1 SV=2	48	7	89	7	14.7	9.83	2.18677e+07	1.67522e+07	1.71584e+07	1.48443e+07	3.04799e+07	1.17593e+07	1.47418e+07	1.67372e+07	1.37134e+07	1.43939e+07	1.27161e+07	1.67522e+07	1.90499e+07	1.88644e+07	1.35516e+07	1.117e+07	3.22022e+07	1.56078e+07	1.60135e+07	1.1458e+07
P05090	APOD	Apolipoprotein D OS=Homo sapiens OX=9606 GN=APOD PE=1 SV=1	40	8	260	8	21.3	5.15	9.9345e+06	1.19308e+07	1.10269e+07	1.69713e+07	1.03387e+07	1.26055e+07	1.24974e+07	1.39168e+07	2.27319e+07	8.32213e+06	2.33948e+07	1.65368e+07	7.10456e+06	1.67573e+07	9.50623e+06	1.1795e+07	1.57802e+07	1.12987e+07	1.38178e+07	1.58954e+07
S4R418	BIN2	Bridging integrator 2 OS=Homo sapiens OX=9606 GN=BIN2 PE=1 SV=3	15	8	117	8	58.5	6.43	2.22803e+06	2.65858e+06	2.25907e+06	2.88987e+06	1.07143e+06	3.68023e+06	2.01534e+06	1.85369e+06	2.53961e+06	2.07725e+06	1.80775e+06	3.4314e+06	1.41975e+06	4.4252e+06	1.84756e+06	2.36381e+06	3.56998e+06	5.11237e+06	5.49697e+06	4.16923e+06
P01861	IGHG4	Immunoglobulin heavy constant gamma 4 OS=Homo sapiens OX=9606 GN=IGHG4 PE=1 SV=1	41	11	136	5	35.9	7.36	1.56722e+06	1.97286e+06	1.36741e+06	4.31896e+06	1.40982e+06	1.11759e+06	2.61548e+06	2.45609e+06	2.43103e+06	805419	1.62643e+06	1.72315e+06	2.05374e+06	3.0967e+06	3.37026e+06	2.42055e+06	1.9408e+06	1.68232e+06	1.05225e+06	2.19788e+06
P15907	ST6GAL1	Beta-galactoside alpha-2,6-sialyltransferase 1 OS=Homo sapiens OX=9606 GN=ST6GAL1 PE=1 SV=1	28	12	71	12	46.6	9.01	1.53454e+06	1.26922e+06	3.08185e+06	1.94534e+06	4.4588e+06	2.21098e+06	1.28398e+06	1.64986e+06	2.42677e+06	1.46335e+06	968510	1.45622e+06	1.66967e+06	2.174e+06	1.91194e+06	1.71591e+06	1.13947e+06	1.68105e+06	2.63935e+06	2.36123e+06
Q9NZT1	CALML5	Calmodulin-like protein 5 OS=Homo sapiens OX=9606 GN=CALML5 PE=1 SV=2	32	5	56	5	15.9	4.44	563018	300232		715068	1.77496e+07	520163	1.82575e+06	1.22679e+06	1.62548e+06	477472		237204		2.5666e+06	408910	467515	6.13642e+06	398645
Q15691	MAPRE1	Microtubule-associated protein RP/EB family member 1 OS=Homo sapiens OX=9606 GN=MAPRE1 PE=1 SV=3	29	7	87	7	30	5.14	3.32739e+06	3.18111e+06	5.74496e+06	4.10703e+06	2.388e+06	3.93855e+06	3.45339e+06	3.00362e+06	4.27203e+06	2.55967e+06	2.82918e+06	4.35928e+06	3.29683e+06	4.38247e+06	2.99144e+06	3.85462e+06	4.83179e+06	6.74655e+06	6.01904e+06	5.21762e+06
P02765	AHSG	Alpha-2-HS-glycoprotein OS=Homo sapiens OX=9606 GN=AHSG PE=1 SV=2	19	7	94	7	39.3	5.72	5.34766e+06	5.66955e+06	6.88554e+06	9.51777e+06	6.79414e+06	1.04646e+07	6.15124e+06	8.65994e+06	7.38509e+06	8.46621e+06	8.87759e+06	5.74799e+06	6.14545e+06	7.89697e+06	7.32339e+06	8.12877e+06	7.00579e+06	7.62436e+06	7.73169e+06	9.4602e+06
P61586	RHOA	Transforming protein RhoA OS=Homo sapiens OX=9606 GN=RHOA PE=1 SV=1	34	6	96	6	21.8	6.1	1.30681e+06	1.38556e+06	5.03303e+06	3.85059e+06	1.29211e+06	6.9789e+06	1.95641e+06	1.52231e+06	2.86239e+06	1.25358e+06	3.62006e+06	4.89106e+06	1.30623e+06	3.03026e+06	860252	4.87654e+06	3.98698e+06	3.86287e+06	5.08227e+06	6.48607e+06
P63000	RAC1	Ras-related C3 botulinum toxin substrate 1 OS=Homo sapiens OX=9606 GN=RAC1 PE=1 SV=1	37	8	117	4	21.4	8.5	1.26221e+06	1.52936e+06	3.0667e+06	2.9989e+06	1.15351e+06	3.47024e+06	775979		2.22552e+06	921250	420229	3.05427e+06	155027	2.5855e+06	581480	1.86547e+06	2.18398e+06	4.09449e+06	4.88768e+06	5.03244e+06
Q9H939	PSTPIP2	Proline-serine-threonine phosphatase-interacting protein 2 OS=Homo sapiens OX=9606 GN=PSTPIP2 PE=1 SV=4	26	9	67	9	38.8	8.48	293450	141740	1.21563e+06	512563	280493	449387	153743		681312			652198		640072		272864	762842	1.52893e+06	1.20048e+06	1.74296e+06
P55058	PLTP	Phospholipid transfer protein OS=Homo sapiens OX=9606 GN=PLTP PE=1 SV=1	13	6	129	6	54.7	7.01	1.11731e+06	492911	833673	1.67109e+06	1.6493e+06	1.80492e+06	1.07381e+06	1.11063e+06	2.19261e+06	1.23755e+06	2.90157e+06	2.77147e+06	2.54875e+06	3.21618e+06	850916	1.13608e+06	1.46875e+06	1.35972e+06	1.92963e+06	2.14399e+06
P13639	EEF2	Elongation factor 2 OS=Homo sapiens OX=9606 GN=EEF2 PE=1 SV=4	22	20	95	20	95.3	6.83	2.00407e+08	1.92679e+08	1.64691e+08	1.81515e+08	1.26784e+08	1.31117e+08	1.81722e+08	2.15194e+08	1.63896e+08	1.98863e+08	1.81926e+08	1.83311e+08	2.29583e+08	2.2944e+08	1.73777e+08	1.64792e+08	1.80195e+08	2.22513e+08	1.91659e+08	1.42307e+08
P05121	SERPINE1	Plasminogen activator inhibitor 1 OS=Homo sapiens OX=9606 GN=SERPINE1 PE=1 SV=1	20	10	53	10	45	7.2	2.29879e+06	1.48736e+06	2.33962e+06	2.10192e+06	3.3059e+06	2.39924e+06	1.56539e+06	3.64809e+06	1.34801e+06	2.32421e+06	3.93365e+06	2.75865e+06	2.97295e+06	2.28277e+06	2.58339e+06	1.64157e+06	2.15373e+06	2.18224e+06	1.99002e+06	1.54216e+06
P07476	IVL	Involucrin OS=Homo sapiens OX=9606 GN=IVL PE=1 SV=2	12	6	13	6	68.4	4.61					568598												299351	345423
P61006	RAB8A	Ras-related protein Rab-8A OS=Homo sapiens OX=9606 GN=RAB8A PE=1 SV=1	35	7	68	4	23.7	9.07	1.19554e+06	847153	1.21522e+06	1.34532e+06	1.12164e+06	1.40912e+06	375428	566245	1.16787e+06	1.00802e+06	1.35407e+06	2.28104e+06	632122	1.2433e+06	478203	770076	1.39091e+06	1.9019e+06	1.42551e+06	1.93799e+06
P02545	LMNA	Prelamin-A/C OS=Homo sapiens OX=9606 GN=LMNA PE=1 SV=1	23	17	59	17	74.1	7.02	4.1857e+06	684037	4.62287e+06	3.69583e+06	5.02216e+06	2.64595e+06	3.68723e+06	1.04354e+06	3.89273e+06	1.2624e+06	3.99458e+06	4.24575e+06	1.63016e+06	4.90087e+06	3.65127e+06	3.05085e+06	6.47614e+06	1.38788e+06	3.831e+06	2.81014e+06
O00151	PDLIM1	PDZ and LIM domain protein 1 OS=Homo sapiens OX=9606 GN=PDLIM1 PE=1 SV=4	15	4	31	4	36	7.02	380400		204517	365774			63973.2		194659			82082.4		646766		137547	358150	683374	1.16288e+06	867227
P23490	LORICRIN	Loricrin OS=Homo sapiens OX=9606 GN=LORICRIN PE=1 SV=2	10	4	48	4	25.7	8.09	771509	289443	390486	409322	2.54355e+06	1.01181e+06	1.26327e+06	1.00319e+06	1.55185e+06	195839	625881	151926	155070	1.42913e+06	324106	509880	1.05525e+06	1.0422e+06	405336	1.23114e+06
V9GYM3	APOA2	Apolipoprotein A-II OS=Homo sapiens OX=9606 GN=APOA2 PE=1 SV=1	48	5	270	5	14.9	8.27	2.03055e+08	3.79472e+08	2.90299e+08	6.57005e+08	1.62317e+08	1.96839e+08	3.45702e+08	2.265e+08	3.25883e+08	2.78793e+08	4.56912e+08	5.10462e+08	3.44552e+08	2.88935e+08	2.64298e+08	2.79406e+08	2.92169e+08	6.33969e+08	5.78472e+08	2.43536e+08
P55145	MANF	Mesencephalic astrocyte-derived neurotrophic factor OS=Homo sapiens OX=9606 GN=MANF PE=1 SV=3	36	7	81	7	20.7	8.69	4.66206e+06	5.85453e+06	1.21823e+07	4.89267e+06	4.29956e+06	1.13484e+07	6.18553e+06	5.34182e+06	7.52887e+06	5.14867e+06	5.1882e+06	7.5998e+06	4.2767e+06	1.15244e+07	1.15369e+07	3.93768e+06	1.1814e+07	1.22092e+07	1.30537e+07	2.03288e+07
Q96DA0	ZG16B	Zymogen granule protein 16 homolog B OS=Homo sapiens OX=9606 GN=ZG16B PE=1 SV=3	34	6	18	6	22.7	7.39	207965			583768	6.70242e+06					367695	220880			461983
P04080	CSTB	Cystatin-B OS=Homo sapiens OX=9606 GN=CSTB PE=1 SV=2	46	4	9	4	11.1	7.56					353310	121038	97023.2	185785		73806.8				82861			215450	49642.3		102764
P07384	CAPN1	Calpain-1 catalytic subunit OS=Homo sapiens OX=9606 GN=CAPN1 PE=1 SV=1	15	11	37	11	81.8	5.67	393029	600368	1.06677e+06	509645	2.14916e+06	1.10995e+06	619118	459368	734207	417209	545879	728250	446873	439699	506810	726924	1.05964e+06	833271	636621	836134
P47929	LGALS7	Galectin-7 OS=Homo sapiens OX=9606 GN=LGALS7 PE=1 SV=2	38	6	42	6	15.1	7.62	633265	706266	625367		7.78813e+06	1.4501e+06	1.80348e+06	1.20389e+06	1.74425e+06	133855			657618	1.48148e+06	1.24126e+06		2.95098e+06		1.18076e+06	1.06503e+06
A0A0C4DH38	IGHV5-51	Immunoglobulin heavy variable 5-51 OS=Homo sapiens OX=9606 GN=IGHV5-51 PE=3 SV=1	50	6	56	4	12.7	8.27	3.21467e+06	2.95929e+06	4.79065e+06	3.65478e+06	2.59439e+06	9.93591e+06	2.09042e+06	2.71396e+06	3.0912e+06	2.56139e+06	3.85178e+06	3.49007e+06	4.09979e+06	2.83658e+06	3.41854e+06	2.27015e+06	3.4324e+06	3.11188e+06	2.57351e+06	2.21764e+06
O75874	IDH1	Isocitrate dehydrogenase [NADP] cytoplasmic OS=Homo sapiens OX=9606 GN=IDH1 PE=1 SV=2	20	9	117	8	46.6	7.01	2.46415e+06	3.66533e+06	5.92487e+06	6.08858e+06	5.01843e+06	5.11219e+06	7.33068e+06	5.41997e+06	3.93974e+06	4.14506e+06	4.59618e+06	7.51289e+06	3.49221e+06	7.05758e+06	6.73896e+06	4.96292e+06	5.20231e+06	4.43934e+06	5.89225e+06	8.56086e+06
Q7Z3Y8	KRT27	Keratin, type I cytoskeletal 27 OS=Homo sapiens OX=9606 GN=KRT27 PE=1 SV=2	15	7	107	1	49.8	5.05																		589366
Q16627	CCL14	C-C motif chemokine 14 OS=Homo sapiens OX=9606 GN=CCL14 PE=1 SV=1	47	4	83	4	10.7	8.72	2.86783e+06	2.58811e+06	4.03217e+06	3.19504e+06	1.7767e+06	2.58077e+06	3.945e+06	2.45347e+06	5.04946e+06	2.83123e+06	3.33626e+06	3.02251e+06	4.16276e+06	2.58845e+06	2.28155e+06	4.91203e+06	770273	1.5665e+06	1.51152e+06	1.87329e+06
Q9BXN1	ASPN	Asporin OS=Homo sapiens OX=9606 GN=ASPN PE=1 SV=2	22	8	119	8	43.4	7.08	1.47632e+06	757558	1.03468e+06	2.59225e+06	2.82667e+06	2.09161e+06	2.72728e+06	2.34405e+06	2.42355e+06	1.8337e+06	1.32479e+06	1.91104e+06	1.92899e+06	1.70446e+06	1.90837e+06	1.98329e+06	1.67465e+06	1.72064e+06	1.77111e+06	2.22491e+06
P04792	HSPB1	Heat shock protein beta-1 OS=Homo sapiens OX=9606 GN=HSPB1 PE=1 SV=2	19	3	76	3	22.8	6.4	30399.7		199429	67740.3	2.28081e+06	194785	582211		296099	162554	100951	28978.5	26934.6	127248	227181	139445	1.188e+06	66463.6	143764	132123
S4R460	#N/A	Immunoglobulin heavy variable 3/OR16-9 (non-functional) OS=Homo sapiens OX=9606 GN=IGHV3OR16-9 PE=1 SV=2	58	4	105	1	10.4	7.97			26790.3				27962			43566	50985.9						21469.5	67683.6		24745.9
P22735	TGM1	Protein-glutamine gamma-glutamyltransferase K OS=Homo sapiens OX=9606 GN=TGM1 PE=1 SV=4	18	14	57	14	89.7	6.04	382523	113386		1.1111e+06	5.99487e+06	643328	944613	1.81883e+06	1.62414e+06	1.23399e+06	703663	849770	181866	1.23932e+06	1.11656e+06	663975	2.78592e+06	650219	1.25269e+06	1.72814e+06
Q14554	PDIA5	Protein disulfide-isomerase A5 OS=Homo sapiens OX=9606 GN=PDIA5 PE=1 SV=1	22	10	52	10	59.6	7.91	560925	791602	2.28615e+06	1.52554e+06	898970	4.17113e+06	1.63364e+06	803375	1.01004e+06	270177	2.99954e+06	1.36381e+06		513178		3.64959e+06	1.0006e+06	1.2835e+06	1.67118e+06	2.74942e+06
P31025	LCN1	Lipocalin-1 OS=Homo sapiens OX=9606 GN=LCN1 PE=1 SV=1	35	7	78	7	19.2	5.58	4.31746e+06	5.38162e+06	3.9888e+06	3.92815e+06	5.7863e+07	3.69564e+06	5.83942e+06	6.05033e+06	2.9851e+06	9.14877e+06	4.63428e+06	5.75356e+06	5.42949e+06	1.16055e+07	3.38594e+06	4.28528e+06	8.26137e+06	5.02435e+06	3.83747e+06	3.95093e+06
P13501	CCL5	C-C motif chemokine 5 OS=Homo sapiens OX=9606 GN=CCL5 PE=1 SV=3	36	5	55	5	10	9.07	2.81623e+06	7.24139e+06	7.48761e+06	5.56853e+06	2.61375e+06	6.30605e+06	4.16252e+06	1.99718e+06	4.88483e+06	2.34467e+06	5.13457e+06	6.16962e+06	2.45466e+06	3.53102e+06	2.70836e+06	6.12414e+06	4.04917e+06	3.70317e+06	5.30274e+06	6.03659e+06
P19021	PAM	Peptidyl-glycine alpha-amidating monooxygenase OS=Homo sapiens OX=9606 GN=PAM PE=1 SV=2	12	11	114	11	108.3	6.42	933860	1.21638e+06	2.06751e+06	2.59447e+06	2.24044e+06	5.23915e+06	2.96168e+06	1.90613e+06	2.27768e+06	2.34032e+06	2.4198e+06	1.42915e+06	1.41949e+06	2.69815e+06	2.48262e+06	2.74207e+06	2.38735e+06	1.99038e+06	3.28172e+06	3.00058e+06
P01619	IGKV3-20	Immunoglobulin kappa variable 3-20 OS=Homo sapiens OX=9606 GN=IGKV3-20 PE=1 SV=2	35	3	91	2	12.5	4.96	721192	4.13571e+06	2.11488e+06	1.94461e+06	2.86409e+06	1.2886e+06	1.67703e+06	2.31071e+06	1.9577e+06	1.30282e+06	2.13644e+06	1.2437e+06	2.12423e+06	1.37303e+06	2.88078e+06	3.73971e+06	698877	1.96622e+06	621670	1.87823e+06
Q02985	CFHR3	Complement factor H-related protein 3 OS=Homo sapiens OX=9606 GN=CFHR3 PE=1 SV=2	25	11	179	8	37.3	7.55	2.35429e+07	3.17748e+07	2.08129e+07	1.90204e+07	1.85639e+07	2.09154e+07	1.63108e+07	1.8488e+07	2.03348e+07	2.8011e+07	2.94719e+07	2.94584e+07	3.03946e+07	2.06961e+07	2.26022e+07	1.99553e+07	1.82273e+07	1.9385e+07	1.77036e+07	1.79988e+07
O15335	CHAD	Chondroadherin OS=Homo sapiens OX=9606 GN=CHAD PE=1 SV=2	24	8	89	8	40.5	9.39	6.51178e+06	4.11866e+06	4.06773e+07	7.1181e+06	5.23785e+06	8.32296e+06	6.94546e+06	5.02111e+06	7.64671e+06	6.62905e+06	6.29312e+06	4.8616e+06	5.97212e+06	6.30975e+06	7.08831e+06	9.16434e+06	5.19811e+06	1.15509e+07	3.30313e+07	7.74789e+06
P13611	VCAN	Versican core protein OS=Homo sapiens OX=9606 GN=VCAN PE=1 SV=3	2	9	48	9	372.6	4.51	3.54885e+06	3.17669e+06	4.26116e+06	5.78152e+06	2.73415e+06	5.54371e+06	5.09986e+06	3.77923e+06	6.31905e+06	2.7574e+06	5.98644e+06	3.21134e+06	3.54786e+06	3.6756e+06	3.57765e+06	6.2579e+06	3.67756e+06	3.45689e+06	4.69518e+06	5.55517e+06
P50502	ST13	Hsc70-interacting protein OS=Homo sapiens OX=9606 GN=ST13 PE=1 SV=2	17	6	44	6	41.3	5.27	537364	186826	758312	319945	130008	935162	237209	520048	97985.7	149250	585793	527980	575844		535122	229870	263423	1.17274e+06	826996	884885
P20851	C4BPB	C4b-binding protein beta chain OS=Homo sapiens OX=9606 GN=C4BPB PE=1 SV=1	27	8	118	8	28.3	5.14	1.36262e+06	1.00304e+06	1.12419e+06	1.40138e+06	422112	2.28471e+06	955857	1.03698e+06	840737	1.46023e+06	2.24145e+06	2.21713e+06	2.89988e+06	1.59459e+06	1.42071e+06	1.28868e+06	718500	1.10967e+06	1.94718e+06	1.27492e+06
Q14847	LASP1	LIM and SH3 domain protein 1 OS=Homo sapiens OX=9606 GN=LASP1 PE=1 SV=2	20	7	88	7	29.7	7.05	1.51928e+06	2.50862e+06	2.0941e+06	2.59078e+06	1.30737e+06	610993	594471	606732	1.80171e+06	1.23986e+06	704251	1.13092e+06	866196	1.93166e+06	447567	625125	1.55469e+06	2.27685e+06	2.9991e+06	2.80165e+06
P11226	MBL2	Mannose-binding protein C OS=Homo sapiens OX=9606 GN=MBL2 PE=1 SV=2	23	5	20	5	26.1	5.49	311148		241442			153677				251268	774814							171522
P10599	TXN	Thioredoxin OS=Homo sapiens OX=9606 GN=TXN PE=1 SV=3	33	4	67	4	11.7	4.92	2.78556e+06	1.69154e+06	1.47895e+06	3.46371e+06	1.19414e+07	2.57915e+06	4.22699e+06	4.04368e+06	4.04e+06	2.31072e+06	2.70424e+06	2.0008e+06	596426	3.86866e+06	1.7042e+06	2.06173e+06	7.51366e+06	1.98758e+06	1.86283e+06	2.78244e+06
P26641	EEF1G	Elongation factor 1-gamma OS=Homo sapiens OX=9606 GN=EEF1G PE=1 SV=3	16	7	43	7	50.1	6.67	1.44978e+06	783188	1.0796e+06	959843	266793	629026	1.08241e+06	917348	973099	1.16328e+06	1.04361e+06	1.0931e+06	1.06686e+06	1.59169e+06	1.01165e+06	1.26005e+06	691744	1.30855e+06	716036	1.16814e+06
O75223	GGCT	Gamma-glutamylcyclotransferase OS=Homo sapiens OX=9606 GN=GGCT PE=1 SV=1	38	7	37	7	21	5.14	569127	312855		263856	3.29527e+06		291023	185823					567815	774795	212553	324618	1.03081e+06	242537	353865	257584
A0A0B4J1X5	IGHV3-74	Immunoglobulin heavy variable 3-74 OS=Homo sapiens OX=9606 GN=IGHV3-74 PE=3 SV=1	31	5	127	2	12.8	8.66	3.03375e+06	2.59089e+06	3.66559e+06	4.33125e+06	6.04442e+06	2.83911e+06	3.88005e+06	3.64292e+06	3.4213e+06	2.89939e+06	3.40155e+06	3.22786e+06	2.02695e+06	3.56347e+06	2.74942e+06	1.86756e+06	2.40151e+06	1.63614e+06	2.02939e+06	1.28127e+06
P55774	CCL18	C-C motif chemokine 18 OS=Homo sapiens OX=9606 GN=CCL18 PE=1 SV=1	42	3	76	3	9.8	8.75	9.50692e+06	7.3353e+06	1.61828e+07	7.37143e+06	5.88136e+06	7.06533e+06	1.29257e+07	5.21482e+06	1.21627e+07	6.18712e+06	6.168e+06	6.5283e+06	9.87412e+06	5.55662e+06	6.74441e+06	6.60789e+06	4.01217e+06	1.25925e+07	5.96721e+06	7.65839e+06
Q99439	CNN2	Calponin-2 OS=Homo sapiens OX=9606 GN=CNN2 PE=1 SV=4	25	7	74	7	33.7	7.33	1.78965e+06	1.2111e+06	2.26745e+06	2.49784e+06	752229	1.73321e+06	1.02035e+06	1.15925e+06	1.95372e+06	1.52467e+06	983297	1.42228e+06	880669	1.80499e+06	938298	1.41269e+06	2.22837e+06	4.25159e+06	3.95623e+06	3.45702e+06
P04259	KRT6B	Keratin, type II cytoskeletal 6B OS=Homo sapiens OX=9606 GN=KRT6B PE=1 SV=5	53	39	365	2	60	8		339271			4.21088e+06		382919	2.62331e+06		470373		298128		279731		521894		353399		519029
P02763	ORM1	Alpha-1-acid glycoprotein 1 OS=Homo sapiens OX=9606 GN=ORM1 PE=1 SV=1	30	6	49	4	23.5	5.02	105807		192689	1.01794e+06	307170	1.03446e+06			450235			186289	155524	124557		233184
P00488	F13A1	Coagulation factor XIII A chain OS=Homo sapiens OX=9606 GN=F13A1 PE=1 SV=4	14	10	63	10	83.2	6.09	2.33037e+06	3.97894e+06	1.90902e+06	3.31876e+06	5.27452e+06	3.64793e+06	3.65821e+06	3.01804e+06	3.37421e+06	4.16605e+06	2.10777e+06	2.57552e+06	2.85875e+06	3.15957e+06	3.19819e+06	3.47349e+06	4.17327e+06	2.46682e+06	3.87107e+06	2.90739e+06
Q9NR31	SAR1A	GTP-binding protein SAR1a OS=Homo sapiens OX=9606 GN=SAR1A PE=1 SV=1	27	5	75	5	22.4	6.68	291008	224822	950165	903840	100229	604517			520947	464491		1.06553e+06		464385		205032	708715	1.75277e+06	1.42776e+06	1.35476e+06
B0YIW2	APOC3	Apolipoprotein C-III OS=Homo sapiens OX=9606 GN=APOC3 PE=1 SV=1	29	3	179	3	12.8	8.18	6.137e+06	4.5893e+06	3.30794e+06	1.13595e+07	8.05727e+06	1.06439e+07	8.45897e+06	6.82701e+06	1.05128e+07	8.82329e+06	6.0238e+06	6.31683e+06	4.49301e+06	4.11009e+06	6.30534e+06	1.08687e+07	3.76607e+06	4.15946e+06	5.76433e+06	9.58215e+06
P06681	C2	Complement C2 OS=Homo sapiens OX=9606 GN=C2 PE=1 SV=2	26	19	212	7	83.2	7.42	2.19184e+06	1.29313e+06	1.57075e+06	1.87471e+06	1.01856e+07	558753	916065	1.45883e+06		2.47872e+06	2.96993e+06	3.31622e+06	1.49566e+06	1.53443e+06	1.24867e+06	455339	481555	713389	775947	1.58882e+07
P01859	IGHG2	Immunoglobulin heavy constant gamma 2 OS=Homo sapiens OX=9606 GN=IGHG2 PE=1 SV=2	37	13	308	4	35.9	7.59	1.01712e+07	1.54092e+07	1.04634e+08	1.47369e+07	1.56469e+07	1.87637e+07	2.76197e+07	1.27275e+07	9.22786e+06	1.7372e+07	1.03047e+07	1.46152e+07	1.26194e+07	1.48164e+07	1.7763e+07	2.0799e+07	4.3461e+07	4.81091e+07	2.40216e+07	1.38069e+07
Q9NQ38	SPINK5	Serine protease inhibitor Kazal-type 5 OS=Homo sapiens OX=9606 GN=SPINK5 PE=1 SV=2	11	12	134	12	120.6	8.06	4.91478e+06	2.88834e+06	4.76285e+06	5.32073e+06	9.58877e+06	5.37503e+06	4.6703e+06	5.35895e+06	5.93847e+06	4.56843e+06	4.37002e+06	5.57999e+06	3.47846e+06	4.31793e+06	3.42791e+06	3.56489e+06	7.62301e+06	2.34198e+06	4.17162e+06	5.16927e+06
P50552	VASP	Vasodilator-stimulated phosphoprotein OS=Homo sapiens OX=9606 GN=VASP PE=1 SV=3	12	5	51	5	39.8	8.94	1.56679e+06	1.88111e+06	1.67313e+06	2.80725e+06	726446	1.94265e+06	2.03374e+06	1.46093e+06	1.73143e+06	2.41406e+06	2.91022e+06	1.90929e+06	2.02564e+06	2.34777e+06	1.04023e+06	3.7251e+06	1.16171e+06	3.23264e+06	1.76343e+06	1.77846e+06
P05976	MYL1	Myosin light chain 1/3, skeletal muscle isoform OS=Homo sapiens OX=9606 GN=MYL1 PE=1 SV=3	37	6	12	6	21.1	5.03	376743	88109.3	853686		48308.8		148259	112749	110163	38646.9	20045.3		44708.5		122851	147966	32286		158246	25639.1
G8JLG2	CDSN	Corneodesmosin OS=Homo sapiens OX=9606 GN=CDSN PE=1 SV=1	13	5	36	5	51.6	8.44	1.75941e+06	1.22347e+06	778931	1.24092e+06	4.1093e+06	1.42628e+06	2.48134e+06	1.75259e+06	2.70302e+06	762225	628730	883355	936812	1.33283e+06	1.01107e+06	1.84471e+06	2.58901e+06	1.35509e+06	830897	1.77765e+06
Q15555	MAPRE2	Microtubule-associated protein RP/EB family member 2 OS=Homo sapiens OX=9606 GN=MAPRE2 PE=1 SV=1	19	6	126	6	37	5.57	1.79074e+06	2.06014e+06	6.44219e+06	3.11492e+06	1.56778e+06	3.71111e+06	1.04746e+06	710123	2.92377e+06	1.36687e+06	1.23099e+06	3.19302e+06	848446	4.37083e+06	984192	2.93478e+06	3.55144e+06	7.076e+06	4.84354e+06	5.31187e+06
P22792	CPN2	Carboxypeptidase N subunit 2 OS=Homo sapiens OX=9606 GN=CPN2 PE=1 SV=3	19	9	95	9	60.5	5.99	1.9893e+06	2.11432e+06	2.38763e+06	1.70319e+06	1.19769e+06	1.40982e+06	1.48303e+06	1.9169e+06	1.46775e+06	2.26819e+06	2.40197e+06	1.64037e+06	2.37137e+06	1.76562e+06	1.33163e+06	1.23792e+06	1.73781e+06	2.18838e+06	1.82729e+06	1.52506e+06
Q96QA5	GSDMA	Gasdermin-A OS=Homo sapiens OX=9606 GN=GSDMA PE=1 SV=4	16	8	36	8	49.3	5.29	908862	763665	473826	1.38995e+06	3.22364e+06	798595	806050	624208	1.60962e+06	665393	677291	711495	448405	1.03393e+06	733085		1.47117e+06	1.04602e+06	1.18488e+06	894459
E7EX60	NRP1	Neuropilin-1 OS=Homo sapiens OX=9606 GN=NRP1 PE=1 SV=1	14	8	46	8	72	6.79	2029743	2.13102e+06	2.91522e+06	1.84907e+06	1.34716e+06	1.36189e+06	1.95229e+06	2.15804e+06	1.46465e+06	1.54297e+06	2.87352e+06	2.18499e+06	4.05138e+06	1.66117e+06	1.54992e+06	909150	912464	2.03323e+06	1.21696e+06	1.04398e+06
P22532	SPRR2D	Small proline-rich protein 2D OS=Homo sapiens OX=9606 GN=SPRR2D PE=2 SV=2	31	2	46	2	7.9	8.37	7.95393e+06	6.82965e+06	1.12702e+07	1.20135e+07	1.01298e+07	1.31159e+07	1.37815e+07	1.06244e+07	1.35414e+07	7.74692e+06	1.09559e+07	9.50293e+06	7.67837e+06	9.77927e+06	1.10203e+07	1.13176e+07	8.55438e+06	9.64828e+06	1.23229e+07	1.20922e+07
P23083	IGHV1-2	Immunoglobulin heavy variable 1-2 OS=Homo sapiens OX=9606 GN=IGHV1-2 PE=1 SV=2	35	4	36	4	13.1	9.13	514210		641685	1.35502e+06		398681	463448		350762		833607	516653		871755	1.39365e+06	498790
P50281	MMP14	Matrix metalloproteinase-14 OS=Homo sapiens OX=9606 GN=MMP14 PE=1 SV=3	7	4	47	4	65.9	7.77	809912		229798	420342	2.53181e+06	1.99585e+06	2.37491e+06	1.18699e+06	1.94691e+06	369001	343585	187110	358151	1.29706e+06	162504	521466	864047	950733	351000	1.32154e+06
E7EUF1	ENPP2	Ectonucleotide pyrophosphatase/phosphodiesterase family member 2 OS=Homo sapiens OX=9606 GN=ENPP2 PE=1 SV=1	14	11	30	11	101.5	7.53	1.65951e+07	1.85916e+07	1.48555e+07	1.20372e+07	9.08021e+06	1.21727e+07	1.39545e+07	1.71169e+07	1.36488e+07	1.91541e+07	1.26841e+07	1.14757e+07	1.75412e+07	8.95679e+06	1.6777e+07	1.28048e+07	1.57801e+07	1.42383e+07	1.68627e+07	1.30471e+07
P01717	IGLV3-25	Immunoglobulin lambda variable 3-25 OS=Homo sapiens OX=9606 GN=IGLV3-25 PE=1 SV=2	37	4	47	3	12	4.5		660040	521510	8.59175e+06	160190	352715	489248	167442	231040	550343	1.3005e+06	749881	1.02824e+07	677352	706605	557248	990577	1.25903e+06
Q96S96	PEBP4	Phosphatidylethanolamine-binding protein 4 OS=Homo sapiens OX=9606 GN=PEBP4 PE=1 SV=3	25	5	78	5	25.7	6.54	6.63887e+06	3.53721e+06	5.23707e+06	7.64093e+06	1.35903e+07	1.29959e+07	1.71268e+07	9.56003e+06	1.11886e+07	5.88476e+06	5.19958e+06	6.41435e+06	5.20723e+06	6.09014e+06	9.40309e+06	9.75747e+06	1.44161e+07	6.72996e+06	1.00662e+07	1.05555e+07
P00441	SOD1	Superoxide dismutase [Cu-Zn] OS=Homo sapiens OX=9606 GN=SOD1 PE=1 SV=2	17	2	8	2	15.9	6.13					890704		101993										285940
Q9H1E1	RNASE7	Ribonuclease 7 OS=Homo sapiens OX=9606 GN=RNASE7 PE=1 SV=2	22	3	17	3	17.4	9.69	427107	353314		155401	842886		503283		188010	195925				416144	592897	111689	548810	311354	203631	171557
A0A075B6S5	IGKV1-27	Immunoglobulin kappa variable 1-27 OS=Homo sapiens OX=9606 GN=IGKV1-27 PE=3 SV=1	32	3	21	1	12.7	8.29		148449	142190		187739	105986					189538		449497	67485.2	193070	179157		246717
Q8TDL5	BPIFB1	BPI fold-containing family B member 1 OS=Homo sapiens OX=9606 GN=BPIFB1 PE=1 SV=1	12	5	10	5	52.4	7.23					1.95276e+06
O76061	STC2	Stanniocalcin-2 OS=Homo sapiens OX=9606 GN=STC2 PE=1 SV=1	12	3	52	3	33.2	7.3	451309		137432			157144	71008.8	380639	54545.4		425215	141950	426470		96885.4	71546.3	463460	531481	505691	311637
P49767	VEGFC	Vascular endothelial growth factor C OS=Homo sapiens OX=9606 GN=VEGFC PE=1 SV=1	12	5	72	5	46.9	7.52	12839382	1.93274e+07	2.79934e+07	1.75809e+07	2.32712e+07	2.98922e+07	3.09657e+07	1.58524e+07	3.43052e+07	1.42151e+07	2.35635e+07	1.93405e+07	1.59671e+07	1.95107e+07	2.78186e+07	2.4964e+07	1.7869e+07	1.47915e+07	2.5659e+07	3.27962e+07
P14555	PLA2G2A	Phospholipase A2, membrane associated OS=Homo sapiens OX=9606 GN=PLA2G2A PE=1 SV=2	33	5	54	5	16.1	9.23	3.69081e+06	2.59661e+06	6.10959e+06	3.1704e+06	3.32235e+06	4.53388e+06	3.9401e+06	2.27064e+06	3.66549e+06	2.06613e+06	2.30721e+06	2.65155e+06	5.46317e+06	2.40066e+06	3.19669e+06	3.33441e+06	3.01554e+06	2.47866e+06	3.72263e+06	3.73554e+06
P28066	PSMA5	Proteasome subunit alpha type-5 OS=Homo sapiens OX=9606 GN=PSMA5 PE=1 SV=3	20	3	4	3	26.4	4.79					325623
B1ALA9	PRPS1	Ribose-phosphate pyrophosphokinase 1 OS=Homo sapiens OX=9606 GN=PRPS1 PE=1 SV=2	14	4	38	4	31.4	6.86	12364.8	29504.7	147180	288920	1.64669e+06	96420	3.64322e+06	94444.4	53988.9	119709	85534	75910.8	171419	120702	175006	81637.6	84726.7	614882	454887	189900
Q13103	SPP2	Secreted phosphoprotein 24 OS=Homo sapiens OX=9606 GN=SPP2 PE=1 SV=1	16	3	41	3	24.3	8.32							274133				823444
Q14574	DSC3	Desmocollin-3 OS=Homo sapiens OX=9606 GN=DSC3 PE=1 SV=3	10	11	121	11	99.9	6.1	4.21872e+06	5.15829e+06	1.04902e+07	7.16918e+06	7.68409e+06	1.0295e+07	7.78738e+06	6.88626e+06	8.03917e+06	6.28799e+06	6.98432e+06	7.01272e+06	6.12116e+06	7.36618e+06	8.84249e+06	7.96357e+06	7.42273e+06	7.47306e+06	1.13514e+07	1.11513e+07
A0A087WZY1	#N/A	Uncharacterized protein OS=Homo sapiens OX=9606 PE=1 SV=1	21	3	7	3	27.9	6.68	155004	122310	21857.5	252495	283817	216557	417192	272172	92514.4	272693	207396	333130	208824	189230	19560.2	70239	180880	178620	36517.4	251860
P0DPH8	TUBA3D	Tubulin alpha-3D chain OS=Homo sapiens OX=9606 GN=TUBA3D PE=1 SV=1	20	9	47	7	49.9	5.1	5800536	4.02881e+06	8.63863e+06	7.41428e+06	7.43267e+06	8.92618e+06	6.45977e+06	6.93502e+06	8.87291e+06	5.05847e+06	5.73858e+06	6.54267e+06	3.68158e+06	6.69706e+06	8.34797e+06	5.69507e+06	5.21891e+06	6.29073e+06	7.28691e+06	7.95413e+06
P23381	WARS1	Tryptophan--tRNA ligase, cytoplasmic OS=Homo sapiens OX=9606 GN=WARS1 PE=1 SV=2	29	10	43	10	53.1	6.23	5.72689e+06	6.75976e+06	4.99967e+06	4.56123e+06	4.86767e+06	4.5015e+06	5.3266e+06	5.6102e+06	6.91819e+06	6.44529e+06	6.22591e+06	5.64578e+06	8.01608e+06	5.696e+06	6.23951e+06	5.43172e+06	6.14847e+06	5.96429e+06	6.35905e+06	4.97386e+06
P25815	S100P	Protein S100-P OS=Homo sapiens OX=9606 GN=S100P PE=1 SV=2	28	3	8	3	10.4	4.88					275882	170804									162064		131483			140775
P60981	DSTN	Destrin OS=Homo sapiens OX=9606 GN=DSTN PE=1 SV=3	41	7	20	7	18.5	7.85	2.25303e+06	1.9667e+06	1.71349e+06	651442			1.17684e+06		2.78325e+06	1.09566e+06	571477	719967	2.373e+06	438342	1.93312e+06	387575	94060.2	2.61223e+06	601512	615205
P01624	IGKV3-15	Immunoglobulin kappa variable 3-15 OS=Homo sapiens OX=9606 GN=IGKV3-15 PE=1 SV=2	21	2	44	2	12.5	5.19	1.26491e+06	3.19694e+06	2.9529e+06	2.47146e+06	1.69841e+06	4.02959e+06	2.38753e+06	2.91579e+06	3.71183e+06	4.8612e+06	2.01796e+06	2.34759e+06	1.40141e+06	3.70803e+06	4.18637e+06	2.51168e+06	836983	2.24971e+06	1.17172e+06	2.57096e+06
B7ZKJ8	ITIH4	ITIH4 protein OS=Homo sapiens OX=9606 GN=ITIH4 PE=1 SV=1	32	29	580	1	103.8	6.89	2.06392e+06	3.02208e+06	3.47748e+06	1.70349e+06	1.52085e+06	1.98774e+06	1.54477e+06	2.21762e+06	1.23071e+06	3.04189e+06	2.53161e+06	1.9613e+06	2.08692e+06	2.9448e+06	2.74183e+06	1.67207e+06	2.38345e+06	2.24454e+06	2.19787e+06	2.14535e+06
P50238	CRIP1	Cysteine-rich protein 1 OS=Homo sapiens OX=9606 GN=CRIP1 PE=1 SV=3	29	2	33	2	8.5	8.75	456736	424694	2.93435e+06	875311	1.00262e+06	860305	2.06947e+06	1.3133e+06	1.20735e+06	3.0452e+06	1.46929e+06	2.01493e+06	1.6627e+06	280908	1.78262e+06	1.221e+06	944535	921956	1.46448e+06	946556
Q6UY14	ADAMTSL4	ADAMTS-like protein 4 OS=Homo sapiens OX=9606 GN=ADAMTSL4 PE=1 SV=2	5	4	32	4	116.5	8.34	89123.3		298912	114047				112217	94695.8	28825.1		44337.8	242958	63061.6			164131		81267.6	172959
P36222	CHI3L1	Chitinase-3-like protein 1 OS=Homo sapiens OX=9606 GN=CHI3L1 PE=1 SV=2	20	7	30	7	42.6	8.46	2.73058e+06	845448	1.63946e+06	1.56652e+06	187352	1.02987e+06	1.37681e+06	2.07265e+06	1.08896e+06	1.69788e+06	1.69945e+06	1.66725e+06	1.13572e+06	1.38256e+06	1.03788e+06	1.08779e+06	946401	1.30782e+06	1.15838e+06	1.37717e+06
P02549	SPTA1	Spectrin alpha chain, erythrocytic 1 OS=Homo sapiens OX=9606 GN=SPTA1 PE=1 SV=5	3	8	16	8	279.8	5.05	1.10535e+06	1.19772e+06	1.6832e+06	2.54129e+06	1.87472e+06	3.27874e+06	2.3032e+06	2.00402e+06	1.97011e+06	1.50462e+06	1.81178e+06	1.65887e+06	1.82427e+06	1.61213e+06	2.01588e+06	2.29461e+06	1.53851e+06	1.55308e+06	2.89652e+06	2.28407e+06
P48061	CXCL12	Stromal cell-derived factor 1 OS=Homo sapiens OX=9606 GN=CXCL12 PE=1 SV=1	32	3	77	3	10.7	9.88	212856	253328	1.32343e+06	623398	328247	1.55387e+06	1.93064e+06	913999	2.43745e+06	153222		918711	712053	584612	587955	2.1014e+06	1.17164e+06	1.08769e+06	300396	1.38808e+06
Q9H4B7	TUBB1	Tubulin beta-1 chain OS=Homo sapiens OX=9606 GN=TUBB1 PE=1 SV=1	12	4	45	2	50.3	5.17	332685	256192	451512	420460	683363	301625	207176	100372	298247	140046	289837	380881	145774	409121	110809	149704	425577	403730	446120	592508
Q6ZVX7	NCCRP1	F-box only protein 50 OS=Homo sapiens OX=9606 GN=NCCRP1 PE=1 SV=1	24	7	65	7	30.8	6.62	667301	570889	926676	1.62831e+06	4.74675e+06	1.14428e+06	1.70925e+06	2.76348e+06	1.99574e+06	692758	735614	534277	506485	1.68195e+06	1.43879e+06	1.4669e+06	3.65886e+06	1.66771e+06	1.6788e+06	1.69119e+06
P48426	PIP4K2A	Phosphatidylinositol 5-phosphate 4-kinase type-2 alpha OS=Homo sapiens OX=9606 GN=PIP4K2A PE=1 SV=2	15	7	55	7	46.2	6.99	1.96164e+06	879945	2.71003e+06	2.97712e+06	8.70018e+06	2.64549e+06	3.93988e+06	2.54616e+06	3.31161e+06	1.63423e+06	686781	3.11228e+06	1.72165e+06	2.42363e+06	1.50024e+06	2.53119e+06	4.65068e+06	3.49384e+06	1.94573e+06	3.30067e+06
A0A7I2V3E8	CTSH	Pro-cathepsin H OS=Homo sapiens OX=9606 GN=CTSH PE=1 SV=1	15	7	52	7	49.8	8.59	3.41026e+06	3.40472e+06	3.53532e+06	3.17136e+06	4.21029e+06	5.47007e+06	4.33496e+06	5.07156e+06	4.54098e+06	3.37381e+06	3.96985e+06	2.84162e+06	2.84617e+06	3.42785e+06	4.21957e+06	5.15937e+06	4.51168e+06	4.62538e+06	4.61845e+06	5.21122e+06
Q8NF91	SYNE1	Nesprin-1 OS=Homo sapiens OX=9606 GN=SYNE1 PE=1 SV=4	2	22	85	22	1010.5	5.53	4.04489e+07	4.56713e+07	3.57271e+07	3.2151e+07	3.38314e+07	3.95539e+07	3.21826e+07	3.46679e+07	3.98588e+07	4.2386e+07	3.83654e+07	4.16065e+07	4.50004e+07	3.92781e+07	4.41814e+07	4.30355e+07	3.62025e+07	3.91845e+07	3.5528e+07	3.71871e+07
P13929	ENO3	Beta-enolase OS=Homo sapiens OX=9606 GN=ENO3 PE=1 SV=5	21	10	51	8	47	7.71	1.33529e+06	168417		155694	261631	104204	125228	99991.6		269166	1.39193e+06	215872	4.99565e+06		112741	101181	286574		92097.3	239326
P13497	BMP1	Bone morphogenetic protein 1 OS=Homo sapiens OX=9606 GN=BMP1 PE=1 SV=2	11	11	56	11	111.2	6.9	4.53918e+06	4.06099e+06	3.91869e+06	3.3407e+06	2.41262e+06	4.08709e+06	3.76668e+06	3.60386e+06	2.78802e+06	3.27016e+06	2.73402e+06	3.752e+06	3.77677e+06	4.80212e+06	4.50717e+06	3.66883e+06	3.58205e+06	3.76361e+06	3.16528e+06	3.95742e+06
Q9NRN5	OLFML3	Olfactomedin-like protein 3 OS=Homo sapiens OX=9606 GN=OLFML3 PE=2 SV=1	21	7	49	7	46	6.57	4.53201e+06	5.53848e+06	1.26311e+06	4.43575e+06	3.36249e+06	2.79301e+06	3.56338e+06	292374	5.10834e+06	947824	2.84788e+06	4.08528e+06	5.73664e+06	2.17095e+06	6.20319e+06	4.28358e+06	2.60372e+06	3.43272e+06	2.39789e+06	3.77415e+06
P0C0L4	C4A	Complement C4-A OS=Homo sapiens OX=9606 GN=C4A PE=1 SV=2	42	72	1296	2	192.7	7.08	5.81696e+06	8.16398e+06	8.8203e+06	5.45212e+06	3.21927e+06	6.44053e+06	6.14994e+06	3.72759e+06	5.07478e+06	9.48947e+06	9.39433e+06	8.32892e+06	7.51039e+06	6.86556e+06	9.34938e+06	8.27987e+06	5.2566e+06	8.10107e+06	5.98807e+06	6.49073e+06
Q5XKE5	KRT79	Keratin, type II cytoskeletal 79 OS=Homo sapiens OX=9606 GN=KRT79 PE=1 SV=2	29	21	160	9	57.8	7.2	637438	628776	922014	747240	6.93395e+06	402247	704513	497507	4.73888e+06	1.09434e+06	974522	922304	932254	1.2318e+06	760086	496852	874759	790533	825113	820562
Q9BUN1	MENT	Protein MENT OS=Homo sapiens OX=9606 GN=MENT PE=1 SV=1	8	4	37	4	36.7	8.59	2.41478e+06	4.76845e+06	4.08407e+06	2.61853e+06	2.37908e+06	3.87268e+06	3.82261e+06	2.93552e+06	4.91558e+06	3.84544e+06	5.00476e+06	3.27186e+06	3.71307e+06	2.81183e+06	3.82516e+06	4.10323e+06	3.29361e+06	3.42693e+06	4.55298e+06	3.30426e+06
P07093	SERPINE2	Glia-derived nexin OS=Homo sapiens OX=9606 GN=SERPINE2 PE=1 SV=1	12	5	44	5	44	9.29			745095	310251		456934					471106					743587	171083
Q13790	APOF	Apolipoprotein F OS=Homo sapiens OX=9606 GN=APOF PE=1 SV=2	9	3	27	3	35.4	5.64	1.21923e+06	434744	846961	531311	2.11412e+06	857076	540981	157085	275783	571377	575706	889130	260640	1.12329e+06		345318	1.95835e+06	422788
P06312	IGKV4-1	Immunoglobulin kappa variable 4-1 OS=Homo sapiens OX=9606 GN=IGKV4-1 PE=1 SV=1	25	3	65	3	13.4	5.25	5.51668e+06	6.19491e+06	4.94855e+06	4.24238e+06	3.21627e+06	3.72563e+06	2.805e+06	6.80752e+06	4.20718e+06	5.46187e+06	4.11595e+06	6.11681e+06	8.78192e+06	4.98877e+06	7.11101e+06	3.71256e+06	3.49555e+06	6.5337e+06	4.17397e+06	2.97361e+06
Q8N474	SFRP1	Secreted frizzled-related protein 1 OS=Homo sapiens OX=9606 GN=SFRP1 PE=1 SV=1	16	4	10	4	35.4	8.85						1.14347e+06
P60900	PSMA6	Proteasome subunit alpha type-6 OS=Homo sapiens OX=9606 GN=PSMA6 PE=1 SV=1	22	5	16	5	27.4	6.76		207206	749946		1.53782e+06		943088		1.58005e+06	186105	301427	1.15446e+06		387583			416839	1.09968e+06	1.00745e+06	1.20417e+06
P35443	THBS4	Thrombospondin-4 OS=Homo sapiens OX=9606 GN=THBS4 PE=1 SV=2	4	3	29	3	105.8	4.68	220620				445108	309228	724826	621141	521565	449128		898925	320387	344811	330451	487291		269879		349627
P48668	KRT6C	Keratin, type II cytoskeletal 6C OS=Homo sapiens OX=9606 GN=KRT6C PE=1 SV=3	52	39	379	1	60	8	807469	309278	179512	1.37308e+06	1.18426e+07	674070	2.24118e+06	4.60109e+06	909851	1.01266e+06	505353	700819	378946	1.87094e+06	374692	381434	3.10535e+06	976992	462735	623964
Q92686	NRGN	Neurogranin OS=Homo sapiens OX=9606 GN=NRGN PE=1 SV=1	18	1	26	1	7.6	7.87			424001	577797	266115					246197				458903		166365	608141	781636	1.66574e+06	709503
F8W1S1	KRT74	Keratin, type II cytoskeletal 74 OS=Homo sapiens OX=9606 GN=KRT74 PE=1 SV=1	10	7	96	1	59.4	7.44	3.03293e+07	3.52531e+07	3.05248e+07	2.39662e+07	2.11848e+07	2.25464e+07	2.56758e+07	2.47865e+07	2.19657e+07	2.9559e+07	2.99803e+07	3.03524e+07	3.387e+07	3.17112e+07	2.66663e+07	2.52034e+07	2.6591e+07	2.7395e+07	2.94532e+07	2.60726e+07
Q14141	SEPTIN6	Septin-6 OS=Homo sapiens OX=9606 GN=SEPTIN6 PE=1 SV=4	14	6	46	5	49.7	6.67	383201	330543	231764	470733		449297	250906		567573		187216	173273		529763	287710	452850	283769	661714	782687	738932
A0A0D9SG88	CFH	Complement factor H OS=Homo sapiens OX=9606 GN=CFH PE=1 SV=1	72	31	574	2	51	7.09	1.99849e+06	3.58036e+06	1.02616e+06	1.8751e+06	1.54235e+06	1.94496e+06	933327	2.65692e+06	2.53291e+06	1.11902e+06	1.42013e+06	1.37437e+06	3.24592e+06	2.9475e+06	2.24971e+06	3.19409e+06	817063	1.97977e+06	835441	2.33021e+06
Q16181	SEPTIN7	Septin-7 OS=Homo sapiens OX=9606 GN=SEPTIN7 PE=1 SV=2	10	6	60	5	50.6	8.63	434462	5.56472e+06		428513	454199	522149	440732		549917	24282.5	305996	5.71723e+06		4.4812e+06	26023.4	415614	385883	5.58142e+06	1.2019e+06	791753
Q04118	PRB3	Basic salivary proline-rich protein 3 OS=Homo sapiens OX=9606 GN=PRB3 PE=1 SV=2	14	4	18	4	31	10.8	6.92665e+06	1.14345e+07	1.54836e+07	5.01075e+06	1.02339e+07	5.64568e+06	8.12662e+06	4.61215e+06	7.07198e+06	2.26517e+06	5.40039e+06	3.88408e+06	9.91812e+06	3.64567e+06	2.85254e+06	4.52449e+06	5.60325e+06	2.69749e+06	4.31019e+06	1.61961e+06
P29350	PTPN6	Tyrosine-protein phosphatase non-receptor type 6 OS=Homo sapiens OX=9606 GN=PTPN6 PE=1 SV=1	16	10	41	10	67.5	7.78	1.48674e+06	1.57118e+06	1.37184e+06	1.10477e+06	881762	1.71682e+06	1.36131e+06	1.41443e+06	1.43004e+06	1.80448e+06	1.72552e+06	1.54446e+06	1.2736e+06	2.33533e+06	1.0286e+06	1.36163e+06	1.22158e+06	1.7814e+06	2.3422e+06	1.67544e+06
P81605	DCD	Dermcidin OS=Homo sapiens OX=9606 GN=DCD PE=1 SV=2	25	3	52	3	11.3	6.54	1.12752e+07	5.70988e+06	6.4072e+06	1.41039e+07	3.76677e+07	1.07959e+07	1.08635e+07	9.42618e+06	1.37481e+07	7.72252e+06	6.28423e+06	7.22476e+06	6.00631e+06	1.54849e+07	6.58573e+06	8.44163e+06	2.97002e+07	1.32124e+07	7.91804e+06	9.43694e+06
P19012	KRT15	Keratin, type I cytoskeletal 15 OS=Homo sapiens OX=9606 GN=KRT15 PE=1 SV=3	29	17	157	4	49.2	4.77			727248	786229	558968		713307	438184		335285		466580	398395				560242
P00740	F9	Coagulation factor IX OS=Homo sapiens OX=9606 GN=F9 PE=1 SV=2	13	6	54	6	51.7	5.47	648922	266403	1.66914e+06	706867		2.85657e+06	1.47138e+06	255835	300963	1.28765e+06	2.60057e+06	1.07525e+06		358958		3.14337e+06	853071		314123	2.60432e+06
P16109	SELP	P-selectin OS=Homo sapiens OX=9606 GN=SELP PE=1 SV=3	9	7	15	7	90.8	6.6	2.15188e+06	2.50449e+06	1.65734e+06	1.24005e+06	748229	1.41857e+06	1.2417e+06	1.47879e+06	1.24652e+06	2.54988e+06	1.65402e+06	2.3073e+06	2.89452e+06	1.99251e+06	1.16269e+06	1.1738e+06	1.19992e+06	1.71191e+06	1.57302e+06	1.43358e+06
P49862	KLK7	Kallikrein-7 OS=Homo sapiens OX=9606 GN=KLK7 PE=1 SV=1	17	4	25	4	27.5	8.47	367829	374487	567498	713582	1.50037e+06	804322	850095	699327	1.24004e+06	1.03637e+06	846960	786026	646644	613872	602188	657918	1.43922e+06	1.04565e+06	895307	1.08714e+06
P12931	SRC	Proto-oncogene tyrosine-protein kinase Src OS=Homo sapiens OX=9606 GN=SRC PE=1 SV=3	7	4	13	4	59.8	7.42	4.56158e+06	4.29909e+06	4.04837e+06	2.53221e+06	2.86711e+06	3.45517e+06	3.03845e+06	4.16874e+06	2.88479e+06	5.54157e+06	4.51772e+06	4.73999e+06	4.6151e+06	4.08504e+06	4.23221e+06	3.04509e+06	3.68477e+06	4.17034e+06	3.61706e+06	3.80939e+06
P12035	KRT3	Keratin, type II cytoskeletal 3 OS=Homo sapiens OX=9606 GN=KRT3 PE=1 SV=3	17	19	249	3	64.4	6.48	53548540	7.70383e+07	5.34509e+07	6.00234e+07	4.95975e+07	6.28251e+07	4.89462e+07	4.95708e+07	5.28818e+07	7.17914e+07	5.85308e+07	6.50742e+07	5.67775e+07	5.75813e+07	5.73985e+07	9.34598e+07	4.08654e+07	6.60627e+07	5.28196e+07	7.53312e+07
A0A4W8ZXM2	IGHV3-72	Immunoglobulin heavy variable 3-72 OS=Homo sapiens OX=9606 GN=IGHV3-72 PE=1 SV=1	58	7	81	2	11.2	7.97	585450	1.68755e+06	1.61782e+06	1.44925e+06	262445	903626	887609	3.19306e+06	913988	544380	698188	628272	417508	1.61464e+06	1.08002e+06	1.67876e+06	507070	820802	344728
X6R8F3	LCN2	Neutrophil gelatinase-associated lipocalin OS=Homo sapiens OX=9606 GN=LCN2 PE=1 SV=1	21	4	7	4	22.8	8.5					948873
O95969	SCGB1D2	Secretoglobin family 1D member 2 OS=Homo sapiens OX=9606 GN=SCGB1D2 PE=2 SV=1	34	4	12	4	9.9	8.25					3.64096e+06		206768	248508						260012			378556
Q14247	CTTN	Src substrate cortactin OS=Homo sapiens OX=9606 GN=CTTN PE=1 SV=2	20	11	75	11	61.5	5.4	3.74475e+06	2.10991e+06	1.31883e+06	1.32834e+06	1.43204e+06	591629	1.46238e+06	731524	770453	1.00468e+06	733973	1.12219e+06	3.61283e+06	1.95335e+06	2.34732e+06	1.11298e+06	2.16403e+06	1.61002e+06	1.99315e+06	1.14936e+06
P32119	PRDX2	Peroxiredoxin-2 OS=Homo sapiens OX=9606 GN=PRDX2 PE=1 SV=5	27	7	86	6	21.9	5.97	405182	698569	144425	868750	8.26096e+06	515344	1.63414e+06	717917	1.21927e+06	540349	443052	814311	241941	2.22727e+06	481899	1.05675e+06	5.40175e+06	1.54168e+06	890685	1.23456e+06
A0A0C4DH72	IGKV1-6	Immunoglobulin kappa variable 1-6 OS=Homo sapiens OX=9606 GN=IGKV1-6 PE=3 SV=1	26	3	19	2	12.7	8.29	215398							1.23401e+06				489215	260849		278425
P06732	CKM	Creatine kinase M-type OS=Homo sapiens OX=9606 GN=CKM PE=1 SV=2	20	7	18	7	43.1	7.25	715408	227299	157552	190472	671942	564966	369313	427507	579696	334373	425275	355810	803896	243241	298832	386511	215671	455142	256137	782322
Q12884	FAP	Prolyl endopeptidase FAP OS=Homo sapiens OX=9606 GN=FAP PE=1 SV=5	11	9	26	8	87.7	6.65	3.4521e+06	2.46223e+06	3.0909e+06	2.56963e+06	2.93463e+06	2.82143e+06	3.19751e+06	3.21215e+06	2.09063e+06	4.86687e+06	5.74704e+06	3.99319e+06	2.7401e+06	3.68855e+06	3.19902e+06	2.29041e+06	2.58927e+06	3.09598e+06	3.03535e+06	3.50024e+06
J3KP74	PRG4	Proteoglycan 4 (Fragment) OS=Homo sapiens OX=9606 GN=PRG4 PE=1 SV=8	6	7	142	1	89.3	9.28	5953308	4.67677e+06	2.43024e+06	4.39016e+06	2.93811e+06	2.66319e+06	3.10405e+06	3.68678e+06	2.28956e+06	2.58781e+06	3.22793e+06	3.47786e+06	2.39497e+06	2.79518e+06	3.3824e+06	2.21203e+06	2.50936e+06	3.39134e+06	3.21457e+06	3.49844e+06
A0A0B4J1V6	IGHV3-73	Immunoglobulin heavy variable 3-73 OS=Homo sapiens OX=9606 GN=IGHV3-73 PE=3 SV=1	34	6	32	1	12.8	9.17	174293									240947	282033			291347
P04083	ANXA1	Annexin A1 OS=Homo sapiens OX=9606 GN=ANXA1 PE=1 SV=2	11	4	8	4	38.7	7.02					261919
Q9UI42	CPA4	Carboxypeptidase A4 OS=Homo sapiens OX=9606 GN=CPA4 PE=1 SV=2	11	5	29	5	47.3	6.7	1.27768e+06	1.46556e+06	2.20446e+06	2.08318e+06	3.15321e+06	2.10955e+06	2.24284e+06	2.53574e+06	2.52167e+06	1.36641e+06	2.11621e+06	2.12564e+06	1.88946e+06	2.08813e+06	1.90802e+06	2.25952e+06	2.60298e+06	1.99812e+06	2.51424e+06	2.34706e+06
A0A0G2JR74	PRB1	Basic salivary proline-rich protein 1 OS=Homo sapiens OX=9606 GN=PRB1 PE=1 SV=1	35	2	5	2	57	11.82	1.0502e+06	731864	1.66918e+06	1.38313e+06	1.73312e+06	2.9611e+06	3.80953e+06	2.03689e+06	2.8053e+06	971015	1.07399e+06	1.04083e+06	1.21038e+06	1.20192e+06	2.09857e+06	2.03602e+06	2.04934e+06	1.49018e+06	2.72944e+06	2.64937e+06
P25788	PSMA3	Proteasome subunit alpha type-3 OS=Homo sapiens OX=9606 GN=PSMA3 PE=1 SV=2	21	5	10	5	28.4	5.33				228158	495613	182092					556687						257505		262679
P02741	CRP	C-reactive protein OS=Homo sapiens OX=9606 GN=CRP PE=1 SV=1	17	4	24	4	25	5.63	8.02613e+06	5.49657e+06	3.11154e+06	975775	1.09562e+06	1.10891e+06	589751	291586	603657	1.00583e+06	735734	685134	3.57464e+06	322982	486577	818037	908809	1.23639e+06	1.50093e+06	1.31253e+06
Q8IW75	SERPINA12	Serpin A12 OS=Homo sapiens OX=9606 GN=SERPINA12 PE=1 SV=1	14	7	31	7	47.1	9.29	543080	889572	610904	672237	929333	215442	72495.5	33900.1	75161.9	80331.9	779497	293436	461127	407681	668515	42699.7	636697		52531.3
O15056	SYNJ2	Synaptojanin-2 OS=Homo sapiens OX=9606 GN=SYNJ2 PE=1 SV=3	2	7	85	7	165.4	7.34	3.35159e+07	3.02529e+07	3.68356e+07	2.99642e+07	2.68728e+07	2.73785e+07	2.84964e+07	3.64286e+07	2.99723e+07	3.40794e+07	3.82196e+07	3.35831e+07	3.37821e+07	3.24661e+07	3.15542e+07	2.78229e+07	3.04376e+07	3.30558e+07	3.18764e+07	3.17988e+07
Q70J99	UNC13D	Protein unc-13 homolog D OS=Homo sapiens OX=9606 GN=UNC13D PE=1 SV=1	5	6	42	6	123.2	6.65	457823	528010	977887	705662	3.92813e+06	913456	936411	1.20465e+06	731512	418105	336109	869634	720005	1.34067e+06	624750	1.23317e+06	1.79134e+06	866674	566383	959480
P31948	STIP1	Stress-induced-phosphoprotein 1 OS=Homo sapiens OX=9606 GN=STIP1 PE=1 SV=1	13	7	23	7	62.6	6.8	1.25754e+06	1.10294e+06	2.04849e+06	572876	505057	1.78789e+06	1.4807e+06	1.10654e+06	1.78612e+06	713129	1.36257e+06	1.03467e+06	625932	609963	1.68387e+06	993087	965255	830824	1.55541e+06	1.52874e+06
O15204	ADAMDEC1	ADAM DEC1 OS=Homo sapiens OX=9606 GN=ADAMDEC1 PE=1 SV=2	11	6	26	6	52.7	7.34	5.0225e+06	7.94741e+06	1.02749e+07	4.19713e+06	8.59273e+06	1.16617e+07	1.10552e+07	4.00724e+06	1.01114e+07	5.67607e+06	6.68723e+06	7.06712e+06	6.17579e+06	5.03847e+06	9.18477e+06	9.81951e+06	7.66563e+06	5.54415e+06	7.82977e+06	1.1186e+07
P08238	HSP90AB1	Heat shock protein HSP 90-beta OS=Homo sapiens OX=9606 GN=HSP90AB1 PE=1 SV=4	12	9	58	5	83.2	5.03	5.37745e+06	4.51208e+06	2.38488e+06	5.33269e+06	6.10221e+06	3.38025e+06	1.767e+06	2.21711e+06	4.64302e+06	1.5367e+06	3.50577e+06	5.27562e+06	4.94842e+06	3.15455e+06	5.65718e+06	4.22259e+06	2.44417e+06	3.32688e+06	4.18796e+06	5.69203e+06
P08493	MGP	Matrix Gla protein OS=Homo sapiens OX=9606 GN=MGP PE=1 SV=2	23	2	46	2	12.3	9.67	935764		948017	559942	923901	576069	950780	341446	609546	426886	466057	576654	1.17136e+06	592809	666030	574101	568408	422106	385724	545050
A0A590UJK8	CDC42	Cell division control protein 42 homolog OS=Homo sapiens OX=9606 GN=CDC42 PE=1 SV=1	20	4	56	3	18.5	6	1.26161e+06	943646	1.17478e+06	824698	663554	747294	213379	425001	541057	716622	795490	1.1849e+06	697967	1.54187e+06	192890	287699	1.09918e+06	1.33123e+06	1.17538e+06	1.15283e+06
P10619	CTSA	Lysosomal protective protein OS=Homo sapiens OX=9606 GN=CTSA PE=1 SV=2	13	8	27	8	54.4	6.61	999494	667766	589273	803709	2.29672e+06	896424	508599	1.10037e+06	732089	1.41023e+06	1.83364e+06	1.02123e+06	838796	1.07838e+06	897446	941791	1.30184e+06	1.00419e+06	927448	1.06163e+06
Q6NUJ1	PSAPL1	Proactivator polypeptide-like 1 OS=Homo sapiens OX=9606 GN=PSAPL1 PE=2 SV=2	7	2	4	2	56.6	7.27		253703		151782	778457		186651	295321	134168						211062	1.06714e+06	277766	507354	265032
A0A7I2YQL8	TGFB1	Transforming growth factor beta OS=Homo sapiens OX=9606 GN=TGFB1 PE=1 SV=1	18	7	54	7	40.8	9.19			906700	134074	974060	2.97158e+06	625788				1.18905e+06	626148		234450		1.69727e+06	805420		264341	1.21153e+06
O14818	PSMA7	Proteasome subunit alpha type-7 OS=Homo sapiens OX=9606 GN=PSMA7 PE=1 SV=1	19	5	13	5	27.9	8.46	139719	508032	257145	335629	854148	527751	272651	363863	259166	153614	252026	324922	88672.4	379623	409205	332033	725367	279695	61031.2	240255
Q6FHJ7	SFRP4	Secreted frizzled-related protein 4 OS=Homo sapiens OX=9606 GN=SFRP4 PE=1 SV=2	18	7	14	7	39.8	8.82			595820	45328.1	974377	967460	1.22627e+06	750162	898375	63340.7	394847	67207	409471	446155	695533	652741	602192	456266	873485	911951
Q8WXH0	SYNE2	Nesprin-2 OS=Homo sapiens OX=9606 GN=SYNE2 PE=1 SV=3	3	24	67	24	795.9	5.36	1.9059e+07	1.48077e+07	1.48558e+07	1.23724e+07	1.96274e+07	2.92931e+07	2.44871e+07	1.48863e+07	2.08126e+07	1.80418e+07	1.19443e+07	1.32845e+07	2.13171e+07	1.76058e+07	1.53125e+07	1.77239e+07	1.58485e+07	1.35493e+07	1.6845e+07	1.81614e+07
P35609	ACTN2	Alpha-actinin-2 OS=Homo sapiens OX=9606 GN=ACTN2 PE=1 SV=1	4	4	11	4	103.8	5.45		537424	639649	611936	356198			377237		488510		734759	577337	710232	437496			645339
Q9UGM3	DMBT1	Deleted in malignant brain tumors 1 protein OS=Homo sapiens OX=9606 GN=DMBT1 PE=1 SV=2	11	3	8	3	260.6	5.44					1.8423e+06
P05543	SERPINA7	Thyroxine-binding globulin OS=Homo sapiens OX=9606 GN=SERPINA7 PE=1 SV=2	5	2	9	2	46.3	6.3		175011			110005					222899							257568
Q9UKZ9	PCOLCE2	Procollagen C-endopeptidase enhancer 2 OS=Homo sapiens OX=9606 GN=PCOLCE2 PE=1 SV=1	17	6	62	6	45.7	8.47		650767	376632	513901		466957	249130	290939	495865	115044	118261	109560	240796	284333	502973	391710			181247	315625
P28072	PSMB6	Proteasome subunit beta type-6 OS=Homo sapiens OX=9606 GN=PSMB6 PE=1 SV=4	16	4	12	4	25.3	4.92					447585
Q6UXI9	NPNT	Nephronectin OS=Homo sapiens OX=9606 GN=NPNT PE=2 SV=3	9	5	29	5	61.9	8.34	902761	1.48087e+06	1.51233e+06	1.38888e+06	414599	2.4379e+06	1.91241e+06	2.84973e+06	1.50304e+06	1.85644e+06	1.69503e+06	1.77449e+06	1.21322e+06	1.82425e+06	1.35608e+06	2.13895e+06	1.70584e+06	1.95991e+06	1.39538e+06	1.78883e+06
A0A7I2V440	CTSB	Cathepsin B OS=Homo sapiens OX=9606 GN=CTSB PE=1 SV=1	21	7	21	7	39.7	6.64					3.17324e+06		152085							316296			577921
A6NGU5	GGT3P	Putative glutathione hydrolase 3 proenzyme OS=Homo sapiens OX=9606 GN=GGT3P PE=5 SV=2	2	1	2	1	61.5	7.14															47079.1
P00750	PLAT	Tissue-type plasminogen activator OS=Homo sapiens OX=9606 GN=PLAT PE=1 SV=1	16	7	15	7	62.9	7.8	594598	969726	1.03831e+06	692928	1.55491e+06	516491	709514	2.06924e+06	1.69559e+06	549198	1.16415e+06	419654	1.114e+06	589849	1.69398e+06	520495	670596	1.03137e+06	454979	608457
A0A0A0MRZ8	IGKV3D-11	Immunoglobulin kappa variable 3D-11 OS=Homo sapiens OX=9606 GN=IGKV3D-11 PE=3 SV=6	21	2	55	2	12.6	5.29	694660	1.30102e+06	2.11724e+06	1.91266e+06	1.43191e+07	1.10971e+06	698613	790390	1.18874e+06	858939	793953	606173	1.20171e+06	1.1159e+06	1.14927e+06	994963	1.5246e+06	1.4729e+06	1.7006e+06	1.14681e+06
P11277	SPTB	Spectrin beta chain, erythrocytic OS=Homo sapiens OX=9606 GN=SPTB PE=1 SV=5	4	7	14	7	246.3	5.27	1.36537e+06	1.13652e+06	1.06164e+06	725498	282143	226359	1.24927e+06	229642		813045	952784	884389	1.72391e+06	761217	522601	401434	614624	1.27677e+06	829299	311717
Q5T5H1	ENSA	Alpha-endosulfine OS=Homo sapiens OX=9606 GN=ENSA PE=1 SV=1	23	4	10	3	21	7.87			143741			132096								122633				777092	419315	398120
P22528	SPRR1B	Cornifin-B OS=Homo sapiens OX=9606 GN=SPRR1B PE=1 SV=2	27	2	51	2	9.9	8.48	1.12122e+06	385584	631473	613910	4.28534e+06	1.83999e+06	4.29213e+06	1.94571e+06	2.4663e+06	987546	636404	499101	640565	2.6995e+06	541437	1.03405e+06	1.5651e+06	1.44738e+06	608107	1.18321e+06
P01714	IGLV3-19	Immunoglobulin lambda variable 3-19 OS=Homo sapiens OX=9606 GN=IGLV3-19 PE=1 SV=2	28	3	78	3	12	4.96	3.63532e+06	2.09712e+06	6.07091e+06	4.73213e+06	4.68521e+06	4.47371e+06	4.25346e+06	3.68312e+06	3.93317e+06	2.7604e+06	3.50118e+06	2.98468e+06	4.19507e+06	3.64604e+06	4.94716e+06	4.61556e+06	4.53308e+06	5.16715e+06	3.73456e+06	3.95687e+06
P43652	AFM	Afamin OS=Homo sapiens OX=9606 GN=AFM PE=1 SV=1	9	6	16	6	69	5.9	5.58085e+06	5.73202e+06	4.67403e+06	2.67811e+06	1.77507e+06	2.64904e+06	2.61932e+06	4.07192e+06	1.96542e+06	4.56857e+06	3.40774e+06	4.75395e+06	7.52972e+06	4.32817e+06	2.45526e+06	2.2984e+06	3.39324e+06	3.58744e+06	4.0136e+06	2.04636e+06
P01743	IGHV1-46	Immunoglobulin heavy variable 1-46 OS=Homo sapiens OX=9606 GN=IGHV1-46 PE=1 SV=2	22	2	26	2	12.9	8.92	560064	744979	1.26281e+06	1.00563e+06	397141	374358	1.20604e+06	557906	563596	1.43988e+06	910216	1.99378e+06	751599	1.44327e+06	1.62617e+06	594386	465384	667892	881701	872720
A0A0C4DH41	IGHV4-61	Immunoglobulin heavy variable 4-61 OS=Homo sapiens OX=9606 GN=IGHV4-61 PE=3 SV=1	14	3	76	3	13.1	9.29	8.13521e+06	9.88727e+06	9.32233e+06	8.52901e+06	9.45236e+06	7.74869e+06	7.86228e+06	9.05627e+06	1.03286e+07	1.03372e+07	9.16476e+06	9.73607e+06	1.06815e+07	1.08133e+07	1.01185e+07	1.09668e+07	9.22933e+06	9.60744e+06	8.76985e+06	8.52862e+06
Q92820	GGH	Gamma-glutamyl hydrolase OS=Homo sapiens OX=9606 GN=GGH PE=1 SV=2	11	3	8	3	35.9	7.11					875726												386062
K7ER74	APOC4-APOC2	Apolipoprotein C-II OS=Homo sapiens OX=9606 GN=APOC4-APOC2 PE=1 SV=1	22	5	67	3	20	6.64		724681	503645	860450	729547	1.81312e+06	1.12884e+06	871816	1.96057e+06	421780	723046	757480		853105	924463	1.49106e+06	442387	363867	590812	1.44115e+06
Q8NBP7	PCSK9	Proprotein convertase subtilisin/kexin type 9 OS=Homo sapiens OX=9606 GN=PCSK9 PE=1 SV=3	3	2	39	2	74.2	6.61	980352	962548	783881	600252	758827	1.03797e+06	1.10887e+06	551083	878369	495718		655905	928927	823423	1.00821e+06	1.40757e+06	551833	805598	806591	667863
O15467	CCL16	C-C motif chemokine 16 OS=Homo sapiens OX=9606 GN=CCL16 PE=1 SV=1	26	3	20	3	13.6	9.54		102980	126592		201357	134480	192048	215590		150482		116418			146936		93065.7	258106		95150.4
P01768	IGHV3-30	Immunoglobulin heavy variable 3-30 OS=Homo sapiens OX=9606 GN=IGHV3-30 PE=1 SV=2	47	5	49	3	12.9	8.92	321709	1.95339e+06		561244	639029	537810	625287	1.86469e+06	1.34123e+06	914904	1.05438e+06	963758	254367	596786	1.17121e+06	1.3757e+06	381595	464938	106718	88925.3
Q32Q12	NME1-NME2	Nucleoside diphosphate kinase OS=Homo sapiens OX=9606 GN=NME1-NME2 PE=1 SV=1	38	6	11	6	32.6	8.48					633064
O75636	FCN3	Ficolin-3 OS=Homo sapiens OX=9606 GN=FCN3 PE=1 SV=2	11	3	26	3	32.9	6.67	399609		199364	173905	193027	356869	997343	348079	553864	137714	354701	190269	144747	315758	583392	287533		172653	583362	384435
J3KPA1	CRISP3	Cysteine-rich secretory protein 3 OS=Homo sapiens OX=9606 GN=CRISP3 PE=1 SV=1	12	3	14	3	31	7.61	1.50705e+06	2.28372e+06	2.52071e+06	1.87872e+06	1.92338e+06	2.08216e+06	1.88314e+06	1.69385e+06	2.2573e+06	1.77078e+06	2.00158e+06	1.6668e+06	1.08405e+06	1.67242e+06	1.62801e+06	1.61848e+06	1.65492e+06	1.91338e+06	1.76592e+06	1.9823e+06
H7BZJ3	PDIA3	Protein disulfide-isomerase A3 (Fragment) OS=Homo sapiens OX=9606 GN=PDIA3 PE=1 SV=1	41	4	14	1	13.5	7.3	145860	239573	1.21544e+06	385102		998613		131644	419518	185757	736270	792765	73586.7	364920		666505	390905	461820	467243	1.09999e+06
P07900	HSP90AA1	Heat shock protein HSP 90-alpha OS=Homo sapiens OX=9606 GN=HSP90AA1 PE=1 SV=5	8	7	51	4	84.6	5.02	70005.9		108843	41760.6	310152	254565	326333	149594	180366	130868	101775	90256.2		372220	87449.8	68304	125651	112702	78818.2	222161
A0A075B7D0	IGHV1OR15-1	Immunoglobulin heavy variable 1/OR15-1 (non-functional) (Fragment) OS=Homo sapiens OX=9606 GN=IGHV1OR15-1 PE=1 SV=1	10	1	21	1	13	9.13				684497			839268	1.17847e+06		907378			808005	496361				1.21329e+06	891532
P01700	IGLV1-47	Immunoglobulin lambda variable 1-47 OS=Homo sapiens OX=9606 GN=IGLV1-47 PE=1 SV=2	11	1	22	1	12.3	5.91	505498	377623			273324			1.01254e+06	455653				580718	209965	576351	428170		661923
Q8NI99	ANGPTL6	Angiopoietin-related protein 6 OS=Homo sapiens OX=9606 GN=ANGPTL6 PE=1 SV=1	4	2	8	2	51.7	8.53	1.43401e+06	1.07236e+06	1.17378e+06	1.42369e+06	1.37264e+06	1.04899e+06	1.22395e+06	2.29451e+06	1.87256e+06	2.05818e+06	1.72588e+06	1.4336e+06	981686	1.54152e+06	1.22883e+06	924637		1.8499e+06	1.47321e+06	2.04219e+06
P40227	CCT6A	T-complex protein 1 subunit zeta OS=Homo sapiens OX=9606 GN=CCT6A PE=1 SV=3	5	3	39	3	58	6.68		608368	540983	696131	725358	787787	645451	542461	472375	311726	318524	905108	333157	613666	605300	695540	613163	630696	958833	796170
P48735	IDH2	Isocitrate dehydrogenase [NADP], mitochondrial OS=Homo sapiens OX=9606 GN=IDH2 PE=1 SV=2	7	3	9	2	50.9	8.69	363084	246575	795349	1.31459e+06	1.21911e+06	557231	2.33049e+06	2.09557e+06	1.78639e+06	446145	771746	440358	340118		1.63141e+06	1.55424e+06	2.09075e+06	770016	1.95824e+06	902918
Q5THJ4	VPS13D	Vacuolar protein sorting-associated protein 13D OS=Homo sapiens OX=9606 GN=VPS13D PE=1 SV=2	1	9	87	9	491.6	6.58	3.04816e+08	1.2051e+08	1.94676e+07	1.85557e+07	2.57035e+07	6.92636e+07	6.36595e+08	2.83029e+08	3.31238e+08	1.75935e+07	2.28008e+08	3.17674e+07	2.2294e+07	1.76633e+08	4.95266e+08	3.27535e+08	1.86776e+07	3.47348e+07	3.75692e+08	3.42644e+07
Q9NTK5	OLA1	Obg-like ATPase 1 OS=Homo sapiens OX=9606 GN=OLA1 PE=1 SV=2	9	4	10	4	44.7	7.81	1.6131e+06	1.46181e+06	1.40319e+06	2.97339e+06	1.4218e+06	1.72557e+06	2.33749e+06	1.50164e+06	2.21941e+06	1.08318e+06	1.65423e+06	1.7737e+06	1.2333e+06	1.35703e+06	1.68978e+06	1.75722e+06	1.86725e+06	1.7649e+06	3.2149e+06	2.4478e+06
O14960	LECT2	Leukocyte cell-derived chemotaxin-2 OS=Homo sapiens OX=9606 GN=LECT2 PE=1 SV=2	21	2	54	2	16.4	9.39	1.27788e+06	1.95136e+06	2.95788e+06	1.29228e+06	3.22785e+06	3.02618e+06	2.4695e+06	2.11503e+06	2.73258e+06	1.54718e+06	1.41971e+06	651062	513743	1.27633e+06	1.6437e+06	2.59328e+06	2.55805e+06	2.40796e+06	1.70546e+06	2.7371e+06
A0A075B6K4	IGLV3-10	Immunoglobulin lambda variable 3-10 OS=Homo sapiens OX=9606 GN=IGLV3-10 PE=3 SV=2	26	3	54	3	12.4	4.83	1.36015e+06	1.38638e+06	1.88497e+06	3.94259e+06	6.00294e+06	2.76429e+06	4.0235e+06	1.91322e+06	2.92667e+06	1.60036e+06	3.03216e+06	2.20673e+06	4.60542e+06	2.38965e+06	1.41748e+06	1.16954e+06	678883	3.84308e+06	2.36014e+06	1.82271e+06
Q9UQ80	PA2G4	Proliferation-associated protein 2G4 OS=Homo sapiens OX=9606 GN=PA2G4 PE=1 SV=3	14	6	12	6	43.8	6.55					964308	189273											743799		101966
P01877	IGHA2	Immunoglobulin heavy constant alpha 2 OS=Homo sapiens OX=9606 GN=IGHA2 PE=1 SV=4	20	7	102	2	36.6	6.27		762098	735581	372787	1.17144e+06	959812	899032	650047	862025	697268	387275	710029	381984	1.21843e+06	2.14913e+06	523185	469964	1.37422e+06	917050	595268
Q9UNW1	MINPP1	Multiple inositol polyphosphate phosphatase 1 OS=Homo sapiens OX=9606 GN=MINPP1 PE=1 SV=1	8	5	24	5	55	7.81	3.86595e+06	4.01744e+06	2.37983e+06	2.35343e+06	2.68794e+06	2.84836e+06	3.28034e+06	3.70026e+06	2.60304e+06	6.03383e+06	4.53823e+06	5.17008e+06	3.42481e+06	3.46321e+06	3.00961e+06	3.33895e+06	3.18571e+06	3.59634e+06	3.09872e+06	3.19931e+06
P59665	DEFA1	Neutrophil defensin 1 OS=Homo sapiens OX=9606 GN=DEFA1 PE=1 SV=1	20	4	87	4	10.2	6.99	2.00876e+07	1.22983e+07	2.50524e+07	2.29627e+07	1.23154e+07	1.68704e+07	2.1359e+07	1.80273e+07	2.75366e+07	1.85735e+07	2.42408e+07	1.22308e+07	1.73843e+07	1.87314e+07	1.96288e+07	1.96941e+07	1.92783e+07	1.73321e+07	2.78352e+07	1.86508e+07
K7EMS3	KRT19	Keratin, type I cytoskeletal 19 (Fragment) OS=Homo sapiens OX=9606 GN=KRT19 PE=1 SV=1	22	6	85	1	20.2	4.6	664943	729093	623186	1.11282e+06	4.54441e+06	1.07695e+06	949606	1.18022e+06	1.48375e+06	926673	537265	666023	657457	1.19812e+06	773763	904713	2.5098e+06	1.26538e+06	1.0787e+06	1.4126e+06
Q9HCY8	S100A14	Protein S100-A14 OS=Homo sapiens OX=9606 GN=S100A14 PE=1 SV=1	44	4	13	4	11.7	5.24	540728	378599	908902		3.0344e+06		2.08437e+06	498013	613249		536998		458027	881949	436541	593524	1.45213e+06	582168	552635
P43405	SYK	Tyrosine-protein kinase SYK OS=Homo sapiens OX=9606 GN=SYK PE=1 SV=1	5	5	102	5	72	8.25	8.34173e+07	7.85922e+07	6.90572e+07	3.44189e+07	2.93599e+07	3.346e+07	2.64646e+07	3.34191e+07	2.68523e+07	7.01144e+07	4.38412e+07	6.11262e+07	9.29538e+07	4.48801e+07	3.60443e+07	2.67278e+07	3.55991e+07	3.48464e+07	4.1111e+07	2.83438e+07
P54577	YARS1	Tyrosine--tRNA ligase, cytoplasmic OS=Homo sapiens OX=9606 GN=YARS1 PE=1 SV=4	6	3	26	3	59.1	7.05			386632	331367	55149.9	160236			188131			137426		188336	183614	183209	142299	399950	424514	356184
A0A0B4J1V0	IGHV3-15	Immunoglobulin heavy variable 3-15 OS=Homo sapiens OX=9606 GN=IGHV3-15 PE=3 SV=1	39	7	33	3	12.9	8.62	3.74921e+06	7.38221e+06	5.2052e+06	6.62929e+06	4.13525e+06	6.21373e+06	6.72732e+06	5.45466e+06	5.68571e+06	5.11295e+06	5.4049e+06	6.29296e+06	4.30838e+06	5.03586e+06	5.75626e+06	5.12091e+06	4.42162e+06	3.65253e+06	5.03688e+06	3.61795e+06
Q7L7L0	H2AC25	Histone H2A type 3 OS=Homo sapiens OX=9606 GN=H2AW PE=1 SV=3	27	6	61	6	14.1	11.05	6.4709e+06	5.79296e+06	6.25392e+06	4.34071e+06	4.33677e+06	3.93773e+06	3.64055e+06	3.77749e+06	3.50551e+06	4.97055e+06	5.29151e+06	6.1253e+06	5.9513e+06	5.48066e+06	3.60384e+06	3.26733e+06	4.84696e+06	4.22578e+06	4.05768e+06	3.51567e+06
A0A024R6I7	SERPINA1	Alpha-1-antitrypsin OS=Homo sapiens OX=9606 GN=SERPINA1 PE=1 SV=1	47	20	298	1	46.7	5.59		3.55369e+07						1.36272e+06	2.08055e+06	4.03263e+06		2.52131e+06	362847				1.5457e+06	1.06977e+06
P02776	PF4	Platelet factor 4 OS=Homo sapiens OX=9606 GN=PF4 PE=1 SV=2	35	3	98	1	10.8	8.62	3.74062e+07	4.02161e+07	1.40905e+08	5.61348e+07	3.15766e+07	2.10433e+08	6.08007e+07	3.17761e+07	5.11831e+07	1.5015e+07	8.89998e+07	5.97388e+07	2.61408e+07	3.9597e+07	1.54012e+07	1.87812e+08	4.76536e+07	4.70066e+07	6.08935e+07	1.14418e+08
Q6P4A8	PLBD1	Phospholipase B-like 1 OS=Homo sapiens OX=9606 GN=PLBD1 PE=1 SV=2	11	6	7	6	63.2	9.06				206607	5.44886e+06		469026	277022	242707					901688			1.21378e+06	170727	179077
F5GY80	#N/A	Complement component 8 subunit beta OS=Homo sapiens OX=9606 GN=C8B PE=1 SV=1	52	26	391	1	60	7.66							2.9085e+06
Q5T750	XP32	Skin-specific protein 32 OS=Homo sapiens OX=9606 GN=XP32 PE=1 SV=1	8	3	18	3	26.2	7.97	793991	704292	1.97853e+06	879315	756062	3.18235e+06	1.64423e+06	773503	205924	239870	2.53527e+06	1.23861e+06	359546	663622		3.30006e+06	758464	618646	775125	2.19608e+06
P01602	IGKV1-5	Immunoglobulin kappa variable 1-5 OS=Homo sapiens OX=9606 GN=IGKV1-5 PE=1 SV=2	15	2	59	1	12.8	8.28	507916	1.57082e+06	251411	1.067e+06	1.84838e+06	528791	1.42844e+06	664199	1.07136e+06	779803	1.58187e+06	906209	617938	890653	2.23292e+06	736451	306905	890435	610201	220656
P11234	RALB	Ras-related protein Ral-B OS=Homo sapiens OX=9606 GN=RALB PE=1 SV=1	9	2	50	2	23.4	6.62	1.10065e+07	1.2414e+07	1.60815e+07	1.75152e+07	8.58083e+06	1.26917e+07	1.51621e+07	1.07515e+07	1.24148e+07	1.67217e+07	1.97584e+07	1.63428e+07	1.53678e+07	1.94971e+07	1.76008e+07	8.51586e+06	1.66505e+07	1.96654e+07	1.52411e+07	1.66728e+07
Q15020	SART3	Squamous cell carcinoma antigen recognized by T-cells 3 OS=Homo sapiens OX=9606 GN=SART3 PE=1 SV=1	3	4	30	4	109.9	5.57	890920	1.3395e+06	1.30319e+06	880377	529205	584975	449870	875053	628261	592068	348574		528214		463995	1.10961e+06	1.73102e+06	1.22927e+06	2.00846e+06	1.21216e+06
P62805	H4C1	Histone H4 OS=Homo sapiens OX=9606 GN=H4C1 PE=1 SV=2	37	4	38	4	11.4	11.36	909888	565604	1.49819e+06	812780	1.41908e+06	742621	840247	404856	921309	527012	865837	1.10677e+06	629658	932098	341522	518817	1.30315e+06	951863	766371	880929
Q9C075	KRT23	Keratin, type I cytoskeletal 23 OS=Homo sapiens OX=9606 GN=KRT23 PE=1 SV=2	17	8	26	6	48.1	6.54			79575.7	100028	310455	109731						129276	59169.2			103225			171009
P33908	MAN1A1	Mannosyl-oligosaccharide 1,2-alpha-mannosidase IA OS=Homo sapiens OX=9606 GN=MAN1A1 PE=1 SV=3	9	6	15	6	72.9	6.47	1.62533e+08	1.17744e+08	9.2953e+07	9.65355e+07	7.24479e+07	7.65178e+07	8.20102e+07	9.11376e+07	8.30778e+07	1.10588e+08	1.0185e+08	1.25544e+08	1.77739e+08	1.04014e+08	7.95781e+07	8.04149e+07	8.69725e+07	1.04196e+08	9.36753e+07	6.42281e+07
O00186	STXBP3	Syntaxin-binding protein 3 OS=Homo sapiens OX=9606 GN=STXBP3 PE=1 SV=2	5	4	97	4	67.7	7.8	9.37152e+07	9.03246e+07	1.32439e+08	1.61992e+08	1.51662e+08	2.12644e+08	2.45115e+08	1.90429e+08	2.15037e+08	9.67792e+07	1.31207e+08	1.09376e+08	9.72271e+07	1.18235e+08	1.82041e+08	2.06243e+08	1.74625e+08	1.58148e+08	2.14314e+08	1.84752e+08
B5MDF5	RAN	GTP-binding nuclear protein Ran OS=Homo sapiens OX=9606 GN=RAN PE=1 SV=1	12	3	45	3	26.2	7.01	146552	186477	224500		1.62178e+06	536594	246990	158510	97211.2	234435	132790	480413	100525		211190	546667	459282	463912	767314	452766
P14209	CD99	CD99 antigen OS=Homo sapiens OX=9606 GN=CD99 PE=1 SV=1	8	1	9	1	18.8	4.75		211249	265556	395143	322621	326077	290758												392206	649024
Q08495	DMTN	Dematin OS=Homo sapiens OX=9606 GN=DMTN PE=1 SV=3	5	2	14	2	45.5	8.88																	161617	350939	242451
A0A3B3IRL2	CREG1	Cellular repressor of E1A-stimulated genes 1, isoform CRA_a OS=Homo sapiens OX=9606 GN=CREG1 PE=1 SV=1	7	2	11	2	28	7.61	4.20582e+06	5.7323e+06	3.66997e+06	3.51912e+06	4.50496e+06	2.26599e+06	4.77373e+06	3.56632e+06	2.92464e+06	5.5557e+06	3.67053e+06	4.26446e+06	5.65107e+06	4.63199e+06	3.98979e+06	3.84609e+06	4.45823e+06	3.93468e+06	3.29799e+06	2.63959e+06
P17900	GM2A	Ganglioside GM2 activator OS=Homo sapiens OX=9606 GN=GM2A PE=1 SV=4	17	4	24	4	20.8	5.31					5.2691e+06	208926	733666	242768	403095					828533		194545	2.79199e+06			250180
Q9NP55	BPIFA1	BPI fold-containing family A member 1 OS=Homo sapiens OX=9606 GN=BPIFA1 PE=1 SV=1	7	1	2	1	26.7	5.76					1.23361e+06
Q99536	VAT1	Synaptic vesicle membrane protein VAT-1 homolog OS=Homo sapiens OX=9606 GN=VAT1 PE=1 SV=2	10	3	18	3	41.9	6.29	758480	1.0218e+06	961820	1.38718e+06	890879		1.02078e+06	942953	59649.3	982211	1.11091e+06	740416	650497	976311	1.01397e+06	859546	853908	1.0902e+06	1.07028e+06	1.1816e+06
A0A075B7B8	IGHV3OR16-12	Immunoglobulin heavy variable 3/OR16-12 (non-functional) (Fragment) OS=Homo sapiens OX=9606 GN=IGHV3OR16-12 PE=1 SV=1	19	2	46	1	12.9	6.51	685880	543095	751765	718622	686194	1.17948e+06	1.7345e+06	1.1101e+06	1.11415e+06	896787	741927	628611	434889	553836	1.32499e+06	1.18961e+06	761126	962654	1.29279e+06	865625
P15311	EZR	Ezrin OS=Homo sapiens OX=9606 GN=EZR PE=1 SV=4	13	9	84	3	69.4	6.27						81980.5					154699
H0YJW9	#N/A	Uncharacterized protein (Fragment) OS=Homo sapiens OX=9606 PE=1 SV=3	17	2	87	1	17	10.86	222892	208361	2.81339e+06	297615		339835		163707			448743	138201	243896	329109	307832	270795		212857	397668	391080
P19957	PI3	Elafin OS=Homo sapiens OX=9606 GN=PI3 PE=1 SV=3	9	1	8	1	12.3	8.82	981480	595325	1.13359e+06	1.5906e+06	2.57054e+06	1.44444e+06	2.05983e+06	1.35083e+06	1.31734e+06	1.66162e+06	1.20528e+06	1.32654e+06	1.26866e+06	1.44736e+06	7.43629e+06	1.57251e+06	2.46837e+06	1.06267e+06	1.88275e+06	1.92624e+06
Q06323	PSME1	Proteasome activator complex subunit 1 OS=Homo sapiens OX=9606 GN=PSME1 PE=1 SV=1	24	6	14	6	28.7	6.02	444326	323233	844149	789427	561913	696215	705704	776763	524842	820054		454779	413837	524874	832595	383788	830858	1.35907e+06	722514	1.2502e+06
P05160	F13B	Coagulation factor XIII B chain OS=Homo sapiens OX=9606 GN=F13B PE=1 SV=3	8	5	10	5	75.5	6.39	591234	368044	408653				356262		631613	454982	380434	359487	750207	455509	298574		256438	238046	414345
C9JG08	C2orf16	Uncharacterized protein C2orf16 OS=Homo sapiens OX=9606 GN=C2orf16 PE=1 SV=2	3	12	69	12	598.1	9.1	9.5245e+06	9.82351e+06	9.17108e+06	8.93474e+06	5.87691e+06	8.15968e+06	6.88414e+06	7.36564e+06	8.24129e+06	8.26307e+06	7.98926e+06	8.68247e+06	8.0903e+06	8.51916e+06	7.91061e+06	9.18415e+06	7.49374e+06	8.87983e+06	8.19833e+06	7.64871e+06
P07602	PSAP	Prosaposin OS=Homo sapiens OX=9606 GN=PSAP PE=1 SV=2	3	2	17	2	58.1	5.17					995191
O00187	MASP2	Mannan-binding lectin serine protease 2 OS=Homo sapiens OX=9606 GN=MASP2 PE=1 SV=4	4	4	49	4	75.7	5.63	6.17435e+06	2.43617e+06	3.22801e+06	2.33125e+06	3.39102e+06	3.98692e+06	5.76293e+06	6.1468e+06	5.16811e+06	3.00968e+06	3.96054e+06	3.12295e+06	5.6692e+06	4.18509e+06	7.45479e+06	5.81301e+06	5.21412e+06	4.20473e+06	3.83383e+06	4.64038e+06
O75147	OBSL1	Obscurin-like protein 1 OS=Homo sapiens OX=9606 GN=OBSL1 PE=1 SV=4	1	3	3	3	206.8	5.63			733529
P15104	GLUL	Glutamine synthetase OS=Homo sapiens OX=9606 GN=GLUL PE=1 SV=4	7	2	5	2	42	6.89					729638		136301		97983.4								337462			53304.8
Q9NX62	BPNT2	Golgi-resident adenosine 3',5'-bisphosphate 3'-phosphatase OS=Homo sapiens OX=9606 GN=BPNT2 PE=1 SV=1	11	5	44	5	38.7	6.86	466439	797640	788031	1.05261e+06	1.19893e+06	1.61167e+06	912835	732486	963045	819193	932006	959646	634272	720268	1.05517e+06	1.05057e+06	833903	1.07572e+06	715071	712785
Q96FQ6	S100A16	Protein S100-A16 OS=Homo sapiens OX=9606 GN=S100A16 PE=1 SV=1	24	2	9	2	11.8	6.79	4.21971e+06	1.30398e+07	5.15107e+06	6.11025e+06	2.50045e+06	5.11501e+06	5.05467e+06	3.7589e+06	3.94145e+06	5.02781e+06	4.94881e+06	4.62006e+06	5.17755e+06	4.77143e+06	4.296e+06	3.63232e+06	1.5286e+06	3.10542e+06	3.65917e+06	3.25337e+06
P05771	PRKCB	Protein kinase C beta type OS=Homo sapiens OX=9606 GN=PRKCB PE=1 SV=4	6	5	17	5	76.8	7.01			422984		144979	681938						350106				624277		325596		439558
O15050	TRANK1	TPR and ankyrin repeat-containing protein 1 OS=Homo sapiens OX=9606 GN=TRANK1 PE=2 SV=4	1	3	143	3	336	6.76	3.56713e+07	3.29945e+07	2.90162e+07	2.47329e+07	1.54972e+07	1.86076e+07	2.27974e+07	2.44137e+07	2.31151e+07	3.40031e+07	3.36779e+07	3.28472e+07	3.58457e+07	3.07694e+07	2.53214e+07	2.29422e+07	2.32988e+07	1.11938e+07	2.85565e+07	2.13583e+07
P23142	FBLN1	Fibulin-1 OS=Homo sapiens OX=9606 GN=FBLN1 PE=1 SV=4	3	2	14	2	77.2	5.22				71823.3			220640	270857		169470			204714	333856
O95445	APOM	Apolipoprotein M OS=Homo sapiens OX=9606 GN=APOM PE=1 SV=2	21	5	75	5	21.2	6.01	1.00664e+06	1.41693e+06	863454	1.35367e+06	608636	254311	837824	917700	718950	1.00175e+06	1.47437e+06	1.43651e+06	876912	736701	969628	1.22837e+06	1.20203e+06	1.29878e+06	1.46181e+06	1.15019e+06
P00558	PGK1	Phosphoglycerate kinase 1 OS=Homo sapiens OX=9606 GN=PGK1 PE=1 SV=3	13	6	9	6	44.6	8.1	22538	330442	442991	447991	635011	545930	355975	288270	430286	220291	208527		348501	283957	369886	399530	309768	509395	476332	467373
Q7LDG7	RASGRP2	RAS guanyl-releasing protein 2 OS=Homo sapiens OX=9606 GN=RASGRP2 PE=1 SV=1	3	2	17	2	69.2	7.8	91572.2	77243.6	57856.5	808177		148609	141852	923256	165303	65964.4		109011	422596	46735.4	41887.6	133826			146084	51288.7
P20933	AGA	N(4)-(beta-N-acetylglucosaminyl)-L-asparaginase OS=Homo sapiens OX=9606 GN=AGA PE=1 SV=2	3	1	2	1	37.2	6.28					228711
P02144	MB	Myoglobin OS=Homo sapiens OX=9606 GN=MB PE=1 SV=2	19	2	5	2	17.2	7.68										262822		142951	440885
Q01484	ANK2	Ankyrin-2 OS=Homo sapiens OX=9606 GN=ANK2 PE=1 SV=4	1	6	27	6	433.4	5.14	2.57512e+07	2.99123e+07	2.10984e+07	1.82602e+07	2.29019e+07	2.14375e+07	2.19463e+07	2.36942e+07	2.27754e+07	2.67681e+07	2.34457e+07	2.52105e+07	2.95316e+07	2.383e+07	2.29456e+07	2.19119e+07	2.64313e+07	2.22832e+07	2.68053e+07	1.87413e+07
P50395	GDI2	Rab GDP dissociation inhibitor beta OS=Homo sapiens OX=9606 GN=GDI2 PE=1 SV=2	11	4	6	4	50.6	6.47					180906
A0A1B0GW68	ASAH1	Ceramidase OS=Homo sapiens OX=9606 GN=ASAH1 PE=1 SV=1	10	4	24	4	42.3	8.12	190660		459075	515616	926543		620332	125442	570725	698420	544280	626646		757265	718338	516119	421538	361684		345005
Q9UBS4	DNAJB11	DnaJ homolog subfamily B member 11 OS=Homo sapiens OX=9606 GN=DNAJB11 PE=1 SV=1	9	3	4	3	40.5	6.18	975389	813336	4.18201e+06	1.18686e+06	1.90089e+06	2.62382e+06	961401	3.23019e+06	1.51439e+06	1.4321e+06	1.80389e+06	1.39653e+06	1.34786e+06	3.06909e+06	3.57366e+06	1.06311e+06	2.95997e+06	3.27093e+06	1.45338e+06	4.17425e+06
F8WE86	TCN2	Transcobalamin-2 OS=Homo sapiens OX=9606 GN=TCN2 PE=1 SV=2	6	3	34	3	44.8	7.25			666531	493002		538315	381651	185913		866336		158203	609852		463909	240850			109544
P24592	IGFBP6	Insulin-like growth factor-binding protein 6 OS=Homo sapiens OX=9606 GN=IGFBP6 PE=1 SV=1	4	1	20	1	25.3	7.81	130482	128286	596724				196930	415394	566191	268157	156330		485031	248836	242380	396644			243198	601674
P15153	RAC2	Ras-related C3 botulinum toxin substrate 2 OS=Homo sapiens OX=9606 GN=RAC2 PE=1 SV=1	26	5	51	1	21.4	7.61	419866	223977		372620		372960				222971	171935	749954	529001	319234	198895	173561	604661	179175	688458	496467
P0DP04	IGHV3-43D	Immunoglobulin heavy variable 3-43D OS=Homo sapiens OX=9606 GN=IGHV3-43D PE=3 SV=1	25	3	31	1	13	5.41															224513
P25787	PSMA2	Proteasome subunit alpha type-2 OS=Homo sapiens OX=9606 GN=PSMA2 PE=1 SV=2	9	2	5	2	25.9	7.43		299094	400224		234640	228845	370874				252393	363607		354550		320598		355803	298889	469518
P63267	ACTG2	Actin, gamma-enteric smooth muscle OS=Homo sapiens OX=9606 GN=ACTG2 PE=1 SV=1	27	10	153	1	41.9	5.48	336535		545992	689099	1.24302e+06	898368	501494		453633	780072		1.05319e+06		377005		584456	773178	589272	1.04552e+06	1.35351e+06
Q6P988	NOTUM	Palmitoleoyl-protein carboxylesterase NOTUM OS=Homo sapiens OX=9606 GN=NOTUM PE=1 SV=2	6	3	22	3	55.7	7.55				113875	140453	231589										73958.6			140199	82757.8
Q15746	MYLK	Myosin light chain kinase, smooth muscle OS=Homo sapiens OX=9606 GN=MYLK PE=1 SV=4	3	6	28	6	210.6	6.15	5.19893e+06	3.89092e+06	3.51573e+06	2.69145e+06	1.92805e+06	2.54185e+06	2.21174e+06	2.85165e+06	3.78581e+06	3.7487e+06	3.27798e+06	3.15666e+06	3.67388e+06	3.28911e+06	2.64525e+06	2.08729e+06	2.9235e+06	3.47886e+06	3.89573e+06	3.43095e+06
P55103	INHBC	Inhibin beta C chain OS=Homo sapiens OX=9606 GN=INHBC PE=2 SV=1	5	2	58	2	38.2	7.11	5.80065e+06	8.94595e+06	8.13939e+06	1.61776e+07	4.98313e+06	8.20371e+06	9.5482e+06	9.5913e+06	1.08481e+07	6.05445e+06	6.99211e+06	7.34934e+06	7.40266e+06	6.38392e+06	6.54011e+06	7.2472e+06	9.44395e+06	6.98895e+06	1.26758e+07	1.15784e+07
P16035	TIMP2	Metalloproteinase inhibitor 2 OS=Homo sapiens OX=9606 GN=TIMP2 PE=1 SV=2	15	4	58	4	24.4	7.49	5.60197e+06	4.00715e+06	7.30108e+06	9.11195e+06	7.6982e+06	1.19736e+07	1.20859e+07	8.79297e+06	9.92087e+06	4.83329e+06	8.58737e+06	5.95002e+06	5.03561e+06	7.70423e+06	1.1071e+07	1.00826e+07	8.56732e+06	7.22357e+06	9.15838e+06	7.69959e+06
Q13217	DNAJC3	DnaJ homolog subfamily C member 3 OS=Homo sapiens OX=9606 GN=DNAJC3 PE=1 SV=1	10	6	31	6	57.5	6.15	443777		1.59561e+06	1.97002e+06	1.67958e+06	2.0596e+06	1.5992e+06	1.68678e+06	1.4074e+06		1.43144e+06	1.1756e+06	1.26809e+06	1.71122e+06	1.54385e+06	1.76195e+06	1.29689e+06	1.44285e+06	1.79104e+06	2.1728e+06
Q96K83	ZNF521	Zinc finger protein 521 OS=Homo sapiens OX=9606 GN=ZNF521 PE=1 SV=1	3	5	51	5	147.8	7.01	1.01234e+07	9.77792e+06	8.67061e+06	7.3294e+06	5.78922e+06	5.51242e+06	5.49587e+06	7.64489e+06	5.4883e+06	7.5708e+06	6.79599e+06	7.88687e+06	1.10307e+07	8.36385e+06	6.182e+06	4.53921e+06	7.91174e+06	7.69806e+06	8.15558e+06	4.77395e+06
Q3SY84	KRT71	Keratin, type II cytoskeletal 71 OS=Homo sapiens OX=9606 GN=KRT71 PE=1 SV=3	13	9	72	4	57.3	6.61	2.5241e+06	1.54358e+06	2.26605e+06	1.81225e+06	3.1297e+06	2.06779e+06	1.74509e+06	1.85696e+06	1.3724e+06	2.35979e+06	1.73986e+06	2.12777e+06	1.90845e+06	2.55874e+06	1.58337e+06	1.14467e+06	2.08834e+06	2.11932e+06	1.14789e+06	2.06011e+06
Q13093	PLA2G7	Platelet-activating factor acetylhydrolase OS=Homo sapiens OX=9606 GN=PLA2G7 PE=1 SV=1	14	5	14	5	50	7.56	213068	115513	150021	247246	340940	335205	587471	858073	246608	614031	196586	469959	146698	177264	346746	307858	451265	187145	284962	687300
P0DP25	CALM3	Calmodulin-3 OS=Homo sapiens OX=9606 GN=CALM3 PE=1 SV=1	18	3	8	3	16.8	4.22					1.54613e+06				153847								591158
X6RJP6	TAGLN2	Transgelin-2 (Fragment) OS=Homo sapiens OX=9606 GN=TAGLN2 PE=1 SV=1	11	2	10	2	21.1	7.81	8990320	1.00456e+07	4.71649e+06	4.20542e+06	5.54196e+06	4.58913e+06	5.38827e+06	7.44819e+06	3.60908e+06	1.2258e+07	8.65916e+06	1.12277e+07	1.1408e+07	9.92376e+06	6.90918e+06	5.45768e+06	6.8761e+06	9.2494e+06	6.72472e+06	4.58028e+06
P46100	ATRX	Transcriptional regulator ATRX OS=Homo sapiens OX=9606 GN=ATRX PE=1 SV=5	1	5	57	5	282.4	6.58	18984543	2.1984e+07	1.77002e+07	1.22316e+07	1.62875e+07	1.5809e+07	1.84619e+07	2.02627e+07	1.86124e+07	1.66023e+07	1.51836e+07	1.86226e+07	1.83579e+07	2.15816e+07	1.40734e+07	1.99609e+07	1.59154e+07	1.95817e+07	1.27688e+07	1.26626e+07
P48594	SERPINB4	Serpin B4 OS=Homo sapiens OX=9606 GN=SERPINB4 PE=1 SV=2	23	10	88	3	44.8	6.21	1.99669e+06	3.0207e+06	2.51994e+06	5.00097e+06	1.55243e+06	2.57104e+06	2.34852e+06	2.15948e+06	3.88461e+06	2.98898e+06	4.40221e+06	4.82888e+06	3.12521e+06	2.39874e+06	2.00042e+06	2.42677e+06	2.27724e+06	6.63282e+06	5.00529e+06	1.57319e+06
P06858	LPL	Lipoprotein lipase OS=Homo sapiens OX=9606 GN=LPL PE=1 SV=1	8	4	14	4	53.1	8.15			327853			1.68581e+06	157488	130709	359884					296585	142948	362722		94136.4	971371	516024
P01037	CST1	Cystatin-SN OS=Homo sapiens OX=9606 GN=CST1 PE=1 SV=3	8	1	10	1	16.4	7.21					842633					247237				226388
P01709	IGLV2-8	Immunoglobulin lambda variable 2-8 OS=Homo sapiens OX=9606 GN=IGLV2-8 PE=1 SV=2	18	2	49	1	12.4	5.91		456467	613334	282694		2.58681e+06	294798						240749		149817
Q63HN8	RNF213	E3 ubiquitin-protein ligase RNF213 OS=Homo sapiens OX=9606 GN=RNF213 PE=1 SV=3	1	9	36	9	591	6.48	1.96259e+07	9.92183e+06	4.52225e+06	1.4067e+07	7.01998e+07	1.85643e+07	2.53903e+07	1.39047e+07	2.50965e+07	1.06507e+07	9.2714e+06	1.22524e+07	9.72872e+06	2.20253e+07	1.45264e+07	1.88274e+07	4.15381e+07	1.98539e+07	7.49298e+06	2.21204e+07
Q96L73	NSD1	Histone-lysine N-methyltransferase, H3 lysine-36 specific OS=Homo sapiens OX=9606 GN=NSD1 PE=1 SV=1	0	3	44	3	296.5	8.03	3.45102e+07	3.09425e+07	2.60449e+07	1.97501e+07	1.53548e+07	1.74927e+07	2.21111e+07	1.99308e+07	1.79475e+07	3.13807e+07	2.75003e+07	2.84489e+07	3.37081e+07	3.01784e+07	2.65365e+07	1.8747e+07	2.09576e+07	2.63103e+07	2.53176e+07	1.85548e+07
Q13576	IQGAP2	Ras GTPase-activating-like protein IQGAP2 OS=Homo sapiens OX=9606 GN=IQGAP2 PE=1 SV=4	1	2	11	2	180.5	5.64			1.79542e+06				48297.3								98308.2					2.1349e+06
Q12907	LMAN2	Vesicular integral-membrane protein VIP36 OS=Homo sapiens OX=9606 GN=LMAN2 PE=1 SV=1	3	1	56	1	40.2	6.95	1.56858e+06	1.57556e+06	2.26585e+06	2.68082e+06	2.45841e+06	2.55418e+06	2.20739e+06	1.50353e+06	2.81895e+06	1.47387e+06	2.17515e+06	2.51734e+06	1.17554e+06	2.66124e+06	2.33362e+06	2.12763e+06	1.70537e+06	1.99085e+06	2.48767e+06	2.68321e+06
Q6P2Q9	PRPF8	Pre-mRNA-processing-splicing factor 8 OS=Homo sapiens OX=9606 GN=PRPF8 PE=1 SV=2	1	4	6	4	273.4	8.84	702690			607712	382123			805719	765768	726663	1.24693e+06			116565	695734	292319		663424	832437	963143
C9JU00	FGG	Fibrinogen gamma chain (Fragment) OS=Homo sapiens OX=9606 GN=FGG PE=1 SV=1	80	11	831	2	14	7.2	1.3648e+07	1.18356e+07	9.71329e+06	1.09895e+07	7.27887e+06	6.87837e+06	8.71468e+06	8.58785e+06	7.24651e+06	1.34752e+07	7.35287e+06	1.50885e+07	1.33789e+07	1.16683e+07	8.38576e+06	6.72468e+06	1.23462e+07	1.23055e+07	1.052e+07	6.6764e+06
Q93096	PTP4A1	Protein tyrosine phosphatase type IVA 1 OS=Homo sapiens OX=9606 GN=PTP4A1 PE=1 SV=2	22	4	14	4	19.8	8.97	323416	187324	115304		324053		120536	456965	428042	361758		323551	162400	343953	379145	322143	257523	352333	519246	603664
P07741	APRT	Adenine phosphoribosyltransferase OS=Homo sapiens OX=9606 GN=APRT PE=1 SV=2	13	2	11	2	19.6	6.02	2.73836e+06	3.53307e+06	3.16365e+06	6.02098e+06	1.89169e+06	1.85618e+06	3.47494e+06	2.42179e+06	3.29494e+06	2.95991e+06	3.57466e+06	3.97972e+06	4.30672e+06	3.53217e+06	5.34139e+06	3.60129e+06	1.63434e+06	3.86199e+06	2.49896e+06	2.55629e+06
P00326	ADH1C	Alcohol dehydrogenase 1C OS=Homo sapiens OX=9606 GN=ADH1C PE=1 SV=2	9	4	11	2	39.8	8.29										249940		233022			706240		76715.7	156074
P00491	PNP	Purine nucleoside phosphorylase OS=Homo sapiens OX=9606 GN=PNP PE=1 SV=2	7	2	4	2	32.1	6.95					290941
P19174	PLCG1	1-phosphatidylinositol 4,5-bisphosphate phosphodiesterase gamma-1 OS=Homo sapiens OX=9606 GN=PLCG1 PE=1 SV=1	0	1	34	1	148.4	6.05	5.17444e+06	9.05711e+07	5.09521e+06	7.19346e+06	7.11563e+06	6.04599e+07	1.39691e+07	7.50777e+07	1.03813e+07	1.08148e+07	1.05297e+07	8.05468e+07	4.85286e+06	8.62534e+07	1.06262e+07	7.33949e+07	6.38194e+07	8.18e+07	9.6767e+06	9.16837e+06
A0A0B4J1U7	IGHV6-1	Immunoglobulin heavy variable 6-1 OS=Homo sapiens OX=9606 GN=IGHV6-1 PE=3 SV=1	13	2	65	2	13.5	9.2	495161	1.21133e+06	245163	3.29149e+06	1.06738e+06	867617	2.56282e+06	985405	2.49531e+06	2.32704e+06	879802	2.83634e+06	663170	922048	1.91844e+06	1.13161e+06	1.19864e+06	2.20074e+06	292034	947755
P11279	LAMP1	Lysosome-associated membrane glycoprotein 1 OS=Homo sapiens OX=9606 GN=LAMP1 PE=1 SV=3	6	3	18	3	44.9	8.75					1.27083e+06		88767.1										104216
A0A0C4DH34	IGHV4-28	Immunoglobulin heavy variable 4-28 OS=Homo sapiens OX=9606 GN=IGHV4-28 PE=3 SV=1	23	2	4	2	13.1	9.29	108742	168228						150321	325416		189025	187325	233443	201987	129320	2.99349e+06		134763	91920.8
P23526	AHCY	Adenosylhomocysteinase OS=Homo sapiens OX=9606 GN=AHCY PE=1 SV=4	9	4	18	4	47.7	6.34	3391353	2.98655e+06	3.07282e+06	3.05285e+06	1.46008e+06	3.65798e+06	3.70475e+06	4.55375e+06	3.59296e+06	6.41469e+06	5.66508e+06	4.09441e+06	2.30508e+06	5.02191e+06	1.59338e+06	4.46045e+06	4.21496e+06	4.68056e+06	3.78137e+06	5.51497e+06
P00451	F8	Coagulation factor VIII OS=Homo sapiens OX=9606 GN=F8 PE=1 SV=1	2	5	31	5	266.8	7.36	7.60283e+07	7.85065e+07	8.92538e+07	5.45278e+07	4.13736e+07	4.9121e+07	7.69035e+07	7.72681e+07	5.55053e+07	9.03824e+07	8.94347e+07	1.00887e+08	8.68001e+07	1.04713e+08	7.3624e+07	5.67041e+07	5.98463e+07	7.79874e+07	8.20356e+07	5.35142e+07
Q9HAU5	UPF2	Regulator of nonsense transcripts 2 OS=Homo sapiens OX=9606 GN=UPF2 PE=1 SV=1	2	4	9	4	147.7	5.69	563906	401494	588390	965610	1.95504e+06	1.61277e+06	1.40787e+06	1.27713e+06	884918	412774	454560	437627	681381	518087	1.2776e+06	2.1411e+06	1.65002e+06	742092	1.35594e+06	931761
P19237	TNNI1	Troponin I, slow skeletal muscle OS=Homo sapiens OX=9606 GN=TNNI1 PE=1 SV=3	10	2	7	2	21.7	9.58	376938												324605
A0A7I2V466	CTSC	Cathepsin C OS=Homo sapiens OX=9606 GN=CTSC PE=1 SV=1	11	4	13	4	50.3	6.81		276657	951009		1.01618e+06	864905	446708	1.1761e+06	552969	647104	773965		668917	986982	1.02164e+06	326998	1.27704e+06	1.15614e+06	406995	1.05475e+06
P20929	NEB	Nebulin OS=Homo sapiens OX=9606 GN=NEB PE=1 SV=5	1	7	19	7	772.4	9.07	512421	690356	2.1762e+06	1.32437e+06	1.27983e+06	1.24216e+06	747945	711067	475994	744800	1.62904e+06	817299	941097	932182	584927	778504	1.01582e+06	1.10548e+06	1.16281e+06	1.23682e+06
A0A7I2V3T0	CD9	Tetraspanin OS=Homo sapiens OX=9606 GN=CD9 PE=1 SV=1	7	2	46	2	24	5.38	4.91043e+06	2.42464e+06	3.11137e+06	1.73311e+06	3.14701e+06	3.86293e+06	5.00537e+06	5.23556e+06	1.23645e+07	2.66754e+06	2.86159e+06	2.7618e+06	5.31241e+06	5.1032e+06	6.44992e+06	4.44003e+06	5.90091e+06	5.18358e+06	4.33662e+06	4.69773e+06
Q9NPG3	UBN1	Ubinuclein-1 OS=Homo sapiens OX=9606 GN=UBN1 PE=1 SV=2	1	2	20	2	121.4	9.33	1.04435e+06	720439	1.56257e+06	625785	1.63526e+06	796341	654153	1.29335e+06	1.6059e+06	1.03201e+06	579748	1.24272e+06	687111	1.30468e+06	267751	1.06668e+06	650689	1.26485e+06		1.26457e+06
P22105	TNXB	Tenascin-X OS=Homo sapiens OX=9606 GN=TNXB PE=1 SV=5	3	5	28	5	458.1	5.17	231807		649548	883341	247903	332655	526002	717193	635667	642447	941226	745340	740528	771631	392834	437057	290793	614859	359695	936688
Q99436	PSMB7	Proteasome subunit beta type-7 OS=Homo sapiens OX=9606 GN=PSMB7 PE=1 SV=1	11	3	8	3	29.9	7.68					633737									89193			223607
Q9HB21	PLEKHA1	Pleckstrin homology domain-containing family A member 1 OS=Homo sapiens OX=9606 GN=PLEKHA1 PE=1 SV=2	3	3	64	3	45.5	8.56	1.64271e+07	1.7758e+07	1.39727e+07	1.4681e+07	9.93518e+06	1.27897e+07	1.48079e+07	1.41261e+07	1.51584e+07	1.71231e+07	1.45449e+07	1.55656e+07	1.73411e+07	1.64584e+07	1.47301e+07	1.3107e+07	1.15463e+07	1.27772e+07	1.49175e+07	1.22645e+07
Q93091	RNASE6	Ribonuclease K6 OS=Homo sapiens OX=9606 GN=RNASE6 PE=1 SV=2	7	1	6	1	17.2	8.76		198323	190045		113580					175244			254441
Q5VWN6	TASOR2	Protein TASOR 2 OS=Homo sapiens OX=9606 GN=TASOR2 PE=1 SV=1	1	3	47	3	268.7	5.9	9.31755e+06	1.90835e+07	8.61789e+06	1.01798e+07	1.18385e+07	1.35232e+07	7.56848e+06	1.50094e+07	1.99772e+07	7.98188e+06	5.78072e+06	7.41455e+06	5.485e+06	5.11245e+06	1.10464e+07	1.23077e+07	7.10275e+06	5.7203e+06	1.18838e+07	1.03744e+07
Q9NSI6	BRWD1	Bromodomain and WD repeat-containing protein 1 OS=Homo sapiens OX=9606 GN=BRWD1 PE=1 SV=4	1	4	32	4	262.8	8.46	2.09052e+06	2.10136e+06	3.05234e+06	2.97654e+06	2.23906e+06	1.70609e+06	1.82214e+06	2.14078e+06	2.63334e+06	2.98017e+06	2.38798e+06	3.14211e+06	1.95004e+06	2.53093e+06	2.18138e+06	2.41486e+06	2.50216e+06	2.53415e+06	2.37994e+06	2.70934e+06
B7Z6Z4	MYL6	Myosin light polypeptide 6 OS=Homo sapiens OX=9606 GN=MYL6 PE=1 SV=1	7	2	6	2	26.7	5.08																			115539	217849
O75342	ALOX12B	Arachidonate 12-lipoxygenase, 12R-type OS=Homo sapiens OX=9606 GN=ALOX12B PE=1 SV=1	2	1	2	1	80.3	7.64					440114
P29401	TKT	Transketolase OS=Homo sapiens OX=9606 GN=TKT PE=1 SV=3	5	4	9	4	67.8	7.66			453560		1.28859e+06		262054							82579.9	299213		758845
B3KNJ4	SAE1	SUMO-1 activating enzyme subunit 1, isoform CRA_a OS=Homo sapiens OX=9606 GN=SAE1 PE=1 SV=1	4	2	50	2	33.4	7.72	953657	751123	1.61163e+06	1.00488e+06	898695	415176	805801	689550	3.14996e+06	675126	939355	1.1803e+06	771713	473816	252971	851038	429040	154087	469885	625810
Q14956	GPNMB	Transmembrane glycoprotein NMB OS=Homo sapiens OX=9606 GN=GPNMB PE=1 SV=2	2	1	11	1	63.9	6.64					274954
P28074	PSMB5	Proteasome subunit beta type-5 OS=Homo sapiens OX=9606 GN=PSMB5 PE=1 SV=3	8	2	7	2	28.5	6.92					499248												258369
P21741	MDK	Midkine OS=Homo sapiens OX=9606 GN=MDK PE=1 SV=1	7	1	2	1	15.6	9.79						297788
P13727	PRG2	Bone marrow proteoglycan OS=Homo sapiens OX=9606 GN=PRG2 PE=1 SV=2	8	2	8	2	25.2	6.76	3.86641e+06	3.94493e+06	3.7431e+06	2.5352e+06	1.95439e+06	2.46682e+06	2.25618e+06	3.50527e+06	2.54874e+06	4.54814e+06	3.09082e+06	3.71539e+06	4.40161e+06	3.22963e+06	2.84522e+06	2.31159e+06	3.27513e+06	3.10935e+06	2.62602e+06	2.30487e+06
P49368	CCT3	T-complex protein 1 subunit gamma OS=Homo sapiens OX=9606 GN=CCT3 PE=1 SV=4	9	5	8	5	60.5	6.49					426437
O75556	SCGB2A1	Mammaglobin-B OS=Homo sapiens OX=9606 GN=SCGB2A1 PE=1 SV=1	21	2	10	2	10.9	5.78					876773					138153
Q99590	SCAF11	Protein SCAF11 OS=Homo sapiens OX=9606 GN=SCAF11 PE=1 SV=2	1	2	15	2	164.6	8.41		157238		475711		156835	181397	302689	204045			231018	242639	250210	223575	304121	199010		304350	192874
O75533	SF3B1	Splicing factor 3B subunit 1 OS=Homo sapiens OX=9606 GN=SF3B1 PE=1 SV=3	1	3	14	3	145.7	7.09	2.82608e+06	2.81556e+06	1.88499e+06	2.09975e+06	2.20784e+06	1.85755e+06	1.75794e+06	2.07693e+06	1.66954e+06	2.98099e+06	2.55952e+06	2.85722e+06	2.35147e+06	2.68691e+06	2.20005e+06	2.66036e+06	1.41877e+06	2.01282e+06	1.94329e+06	1.87419e+06
A0A1B0GUS4	UBE2L5	Ubiquitin-conjugating enzyme E2 L5 OS=Homo sapiens OX=9606 GN=UBE2L5 PE=2 SV=1	10	2	6	2	17.9	7.84	239611	127788	277131	129596		133059		103352		92131.3	71400.7	111048	187276	300478	84139.6	169321	116850		152867	167112
P29279	CCN2	CCN family member 2 OS=Homo sapiens OX=9606 GN=CCN2 PE=1 SV=2	9	3	5	3	38.1	8			291748			245247
O95450	ADAMTS2	A disintegrin and metalloproteinase with thrombospondin motifs 2 OS=Homo sapiens OX=9606 GN=ADAMTS2 PE=2 SV=2	2	3	29	3	134.7	7.15	1.67906e+06	1.02816e+06	1.84077e+06	2.39741e+06	2.57576e+06	1.91996e+06	2.89041e+06	3.259e+06	2.20776e+06	3.21471e+06	2.70056e+06	1.77632e+06	1.59112e+06	1.88541e+06	2.06946e+06	2.21862e+06	2.2927e+06	2.54448e+06	2.91841e+06	2.66341e+06
P55072	VCP	Transitional endoplasmic reticulum ATPase OS=Homo sapiens OX=9606 GN=VCP PE=1 SV=4	3	3	5	3	89.3	5.26					349841												96533.3
P54098	POLG	DNA polymerase subunit gamma-1 OS=Homo sapiens OX=9606 GN=POLG PE=1 SV=1	1	2	33	2	139.5	6.9	1.18976e+07	1.44638e+07	1.63949e+07	1.60961e+07	1.3586e+07	1.68769e+07	1.50541e+07	1.29106e+07	1.64816e+07	1.12882e+07	1.21771e+07	1.16147e+07	1.17761e+07	1.132e+07	1.56069e+07	1.49316e+07	1.27043e+07	2.09391e+07	1.79906e+07	1.56227e+07
Q9BYW2	SETD2	Histone-lysine N-methyltransferase SETD2 OS=Homo sapiens OX=9606 GN=SETD2 PE=1 SV=3	0	2	21	2	287.4	6.14	699520	3.22372e+06	453868	573150	508986	526264	1.43035e+06	984496	1.24663e+06	991831	998646	714090	466618	1.41509e+06	577362	558260	610605	1.51881e+06	614682	764155
P09601	HMOX1	Heme oxygenase 1 OS=Homo sapiens OX=9606 GN=HMOX1 PE=1 SV=1	8	2	13	2	32.8	8.25	581024	1.0623e+06	615891	905518	349097	383600		363989		771799	490413	668662	681247	458940	750740	554183	167869	459338	852213	688408
A2NJV5	IGKV2-29	Immunoglobulin kappa variable 2-29 OS=Homo sapiens OX=9606 GN=IGKV2-29 PE=3 SV=2	24	3	33	1	13.1	7.28	1.22864e+06	1.40897e+06	2.32765e+06	1.87211e+06	2.03433e+06	757547	950506	724224	475180	2.45963e+06	2.63099e+06	2.3571e+06	1.39011e+06	1.62735e+06	1.24819e+06	753414	227320	1.39752e+06	230305	644034
A0A6Q8PF47	HARS1	Histidine--tRNA ligase, cytoplasmic OS=Homo sapiens OX=9606 GN=HARS1 PE=1 SV=1	5	3	8	3	57.4	7.18					169797
P25786	PSMA1	Proteasome subunit alpha type-1 OS=Homo sapiens OX=9606 GN=PSMA1 PE=1 SV=1	11	3	15	3	29.5	6.61	54140.9				740514		79813.8	70467.2	87603.7					80431.9			210625			62670.7
Q07654	TFF3	Trefoil factor 3 OS=Homo sapiens OX=9606 GN=TFF3 PE=1 SV=2	10	1	1	1	10.2	6.92	153980	130327	150135	89468.7	119169	51441				113183	141668	139915	324633	142953	133990	83668.1	98224.4	116992	110129	47243.3
H7BY83	WDR44	WD repeat-containing protein 44 (Fragment) OS=Homo sapiens OX=9606 GN=WDR44 PE=1 SV=1	1	1	12	1	89.9	5.86	113921	87534.9	98688.3		81561.1							191145		162486		88197.2		290320	248921	216045
Q6P5S2	LEG1	Protein LEG1 homolog OS=Homo sapiens OX=9606 GN=LEG1 PE=1 SV=2	12	4	5	4	37.9	6.15					1.00482e+06
Q9H444	CHMP4B	Charged multivesicular body protein 4b OS=Homo sapiens OX=9606 GN=CHMP4B PE=1 SV=1	4	2	51	2	24.9	4.82	4.89537e+07	4.56873e+07	4.52655e+07	5.11964e+07	4.43368e+07	3.76457e+07	4.23512e+07	6.05775e+07	6.13808e+07	6.89397e+07	7.14958e+07	6.75755e+07	3.31074e+07	5.53581e+07	4.81872e+07	4.30953e+07	4.3715e+07	5.22158e+07	5.32643e+07	6.49637e+07
Q9NP78	ABCB9	ABC-type oligopeptide transporter ABCB9 OS=Homo sapiens OX=9606 GN=ABCB9 PE=1 SV=1	2	2	49	2	84.4	7.93	1.54709e+06	1.36063e+06	1.15815e+06	1.59399e+06	1.23344e+06	897449	1.18627e+06	962201	934421	1.37683e+06	1.30372e+06	1.48131e+06	1.97406e+06	1.23704e+06	1.08694e+06	947719	1.45238e+06	1.29377e+06	1.00532e+06	785038
B9A064	IGLL5	Immunoglobulin lambda-like polypeptide 5 OS=Homo sapiens OX=9606 GN=IGLL5 PE=2 SV=2	29	5	114	3	23	8.84	4.29234e+07	5.74834e+07	5.86062e+07	7.78393e+07	4.44329e+07	7.91048e+07	7.73923e+07	6.09357e+07	4.90262e+07	7.4409e+07	7.04112e+07	7.00738e+07	5.87524e+07	8.18318e+07	7.16173e+07	5.09114e+07	3.55085e+07	7.23508e+07	2.34063e+07	4.22825e+07
P01817	IGHV2-5	Immunoglobulin heavy variable 2-5 OS=Homo sapiens OX=9606 GN=IGHV2-5 PE=1 SV=2	18	3	28	3	13.2	8.29	1.22603e+06	541297	719293	2.53288e+06	5.0161e+06	1.63616e+06	1.71524e+06	1.4909e+06	3.44221e+06	1.35545e+06	2.95933e+06	1.45188e+06	924513	3.51902e+06	3.60585e+06	1.52483e+06	4.92392e+06	3.60678e+06	1.08508e+06	1.54311e+06
Q86UD1	OAF	Out at first protein homolog OS=Homo sapiens OX=9606 GN=OAF PE=2 SV=1	7	2	12	2	30.7	6.84	251342		186389		102263					220659	170007	179976	259298	86983
P11940	PABPC1	Polyadenylate-binding protein 1 OS=Homo sapiens OX=9606 GN=PABPC1 PE=1 SV=2	3	2	3	2	70.6	9.5	123833	50126.8		181252	189563	341171	38766.8	59275.6	91521.6	55609.8	79544.9	116863		91204.1		73822.9	38636.3		50337.9	60785.7
Q8IWJ2	GCC2	GRIP and coiled-coil domain-containing protein 2 OS=Homo sapiens OX=9606 GN=GCC2 PE=1 SV=4	1	2	6	2	195.8	5.14	1.35364e+06	1.5125e+06	2.09967e+06	3.08353e+06	1.39883e+06	1.98899e+06	2.61515e+06	2.22597e+06	1.57432e+06	1.45392e+06	2.08911e+06	2.67724e+06	537997	2.40251e+06	2.88993e+06	1.95479e+06	2.09174e+06	2.49342e+06	1.91704e+06	2.70961e+06
A6NMB1	SIGLEC16	Sialic acid-binding Ig-like lectin 16 OS=Homo sapiens OX=9606 GN=SIGLEC16 PE=2 SV=3	1	1	96	1	53	9.03	2.89462e+06	1.74345e+06	1.20476e+06	932472	1.44695e+06	1.4961e+06	768445	2.16629e+06	773448	989964	2.03357e+06	1.88927e+06	4.38089e+06	748799	1.82945e+06	1.07325e+06	2.59169e+06	722344	1.16872e+06	1.95739e+06
P04062	GBA1	Lysosomal acid glucosylceramidase OS=Homo sapiens OX=9606 GN=GBA PE=1 SV=3	6	4	6	4	59.7	7.61	526000	264641	540026	360242	744074	389777	176590		612853	141851				154509		394691	414128		340370	441852
Q96JI7	SPG11	Spatacsin OS=Homo sapiens OX=9606 GN=SPG11 PE=1 SV=3	1	3	32	3	278.7	5.97	1.5041e+07	1.37863e+07	1.25987e+07	9.79301e+06	8.7183e+06	9.19603e+06	8.85923e+06	1.18923e+07	1.02935e+07	1.37486e+07	1.22956e+07	1.3126e+07	1.46368e+07	1.439e+07	1.12401e+07	9.54273e+06	1.17511e+07	1.32522e+07	1.12081e+07	9.34807e+06
P55209	NAP1L1	Nucleosome assembly protein 1-like 1 OS=Homo sapiens OX=9606 GN=NAP1L1 PE=1 SV=1	5	2	8	2	45.3	4.46	229965	86022.3	73496.5	271841	964706	208462	336587	146607	273516	110278	121106	120263	116982	299053	147691	139832	642759	364115	263434	169666
Q9BU40	CHRDL1	Chordin-like protein 1 OS=Homo sapiens OX=9606 GN=CHRDL1 PE=2 SV=2	5	3	9	3	52	8.32	84568.4			254533	123705	415274	94966.7		372205				162141			29542.3	163692
Q6P3S1	DENND1B	DENN domain-containing protein 1B OS=Homo sapiens OX=9606 GN=DENND1B PE=1 SV=2	2	2	37	2	86.5	5.83	1.06829e+07	9.50829e+06	1.18902e+07	1.23702e+07	1.065e+07	9.09111e+06	9.92514e+06	1.32572e+07	1.34811e+07	1.47319e+07	1.5183e+07	1.37178e+07	8.78677e+06	1.2937e+07	1.09223e+07	1.0674e+07	1.10234e+07	1.33268e+07	1.38549e+07	1.51644e+07
Q5VSL9	STRIP1	Striatin-interacting protein 1 OS=Homo sapiens OX=9606 GN=STRIP1 PE=1 SV=1	1	2	56	2	95.5	6.29	2.71186e+07	3.4415e+07	3.16875e+07	1.95639e+07	1.3229e+07	2.16372e+07	2.51793e+07	2.61378e+07	950030	4.0454e+07	2.80737e+07	4.10262e+07	3.67767e+07	3.80079e+07	3.74424e+07	3.09511e+07	2.58812e+07	2.57885e+07	3.16168e+07	1.45034e+07
Q96N23	CFAP54	Cilia- and flagella-associated protein 54 OS=Homo sapiens OX=9606 GN=CFAP54 PE=2 SV=3	0	3	7	3	351.7	8.1	269557				948112		201322	435286	288808	322085	339676	186037		343643	142396		712804
Q86XE3	MICU3	Calcium uptake protein 3, mitochondrial OS=Homo sapiens OX=9606 GN=MICU3 PE=1 SV=1	2	1	52	1	60.7	8.21	515785	531160	472265	871620	876829	646542	610703	1.37171e+06	350195	1.58715e+06	1.29432e+06	1.67635e+06	891350	877277	1.35407e+06	683980	1.15053e+06	1.40665e+06	703059	644146
P01701	IGLV1-51	Immunoglobulin lambda variable 1-51 OS=Homo sapiens OX=9606 GN=IGLV1-51 PE=1 SV=2	14	2	46	2	12.2	7.03	272055	181656	487367	304648	406303	740613	234470	416234		377998	362002	813714	181207	343686	249699	211620	293371	309968	270094	348163
P55786	NPEPPS	Puromycin-sensitive aminopeptidase OS=Homo sapiens OX=9606 GN=NPEPPS PE=1 SV=2	3	3	7	3	103.2	5.72					225870									125239
Q96KP4	CNDP2	Cytosolic non-specific dipeptidase OS=Homo sapiens OX=9606 GN=CNDP2 PE=1 SV=2	2	2	26	2	52.8	5.97	4.75541e+06	3.19241e+06	3.66238e+06	2.71025e+06	3.0674e+06	4.50883e+06	5.26894e+06	2.93344e+06	4.28313e+06	3.55267e+06	3.35926e+06	4.10728e+06	4.01237e+06	2.74002e+06	3.77373e+06	4.19184e+06	3.9152e+06	2.83572e+06	4.50659e+06	3.74734e+06
O15078	CEP290	Centrosomal protein of 290 kDa OS=Homo sapiens OX=9606 GN=CEP290 PE=1 SV=2	1	3	8	3	290.2	5.95	579563		301415		277815					284480		305749	303685	365101	297848	192471	200782	263979
Q9NQS7	INCENP	Inner centromere protein OS=Homo sapiens OX=9606 GN=INCENP PE=1 SV=3	1	1	15	1	105.4	9.44	291185		2.05707e+06		380440		997348						243265	1.66447e+07	225343		1.20524e+06	243926
Q14151	SAFB2	Scaffold attachment factor B2 OS=Homo sapiens OX=9606 GN=SAFB2 PE=1 SV=1	0	1	8	1	107.4	6.16	5495231	5.2682e+06	4.29111e+06	1.27573e+06	1.09859e+06	1.37129e+06	1.63159e+06	1.15135e+06	1.26826e+06	2.04645e+06	1.24649e+06	2.70972e+06	5.71935e+06	1.49921e+06	1.9506e+06	3.30158e+06	1.33537e+06	1.11062e+06	1.95133e+06	1.42526e+06
O43290	SART1	U4/U6.U5 tri-snRNP-associated protein 1 OS=Homo sapiens OX=9606 GN=SART1 PE=1 SV=1	1	1	2	1	90.2	6.13		575432	320783		255843				290449					372835			324560
Q15485	FCN2	Ficolin-2 OS=Homo sapiens OX=9606 GN=FCN2 PE=1 SV=2	8	3	22	3	34	6.77	955261	725332	1.00151e+06	568044	141035		365913	152120	133976	798385	1.03746e+06	1.04544e+06	593249	676834	136398		136405	321391	522412	143943
E9PFZ2	CP	Ceruloplasmin OS=Homo sapiens OX=9606 GN=CP PE=1 SV=1	30	23	292	1	108.8	5.77						748864										645879		1.15037e+06
C9JD84	LTBP1	Latent-transforming growth factor beta-binding protein 1 OS=Homo sapiens OX=9606 GN=LTBP1 PE=1 SV=1	22	23	84	1	146.9	4.91						196857										179969
Q7Z3Z0	KRT25	Keratin, type I cytoskeletal 25 OS=Homo sapiens OX=9606 GN=KRT25 PE=1 SV=1	14	7	87	1	49.3	5.08	136598	126071			995190				661447	496397		141418		233259			218545	509654		491372
P02042	HBD	Hemoglobin subunit delta OS=Homo sapiens OX=9606 GN=HBD PE=1 SV=2	40	5	65	1	16	8.05						221239			165687		241548	355932			211181
P01780	IGHV3-7	Immunoglobulin heavy variable 3-7 OS=Homo sapiens OX=9606 GN=IGHV3-7 PE=1 SV=2	32	4	46	1	12.9	6.57	731553	737226	403623	832735	1.02017e+06	933128	842135	1.22902e+06	1.10892e+06	1.30094e+06	1.3451e+06	1.3374e+06	721786	1.49851e+06	1.31333e+06	836459	565754	1.12083e+06	808376	702409
A0A0C4DH25	IGKV3D-20	Immunoglobulin kappa variable 3D-20 OS=Homo sapiens OX=9606 GN=IGKV3D-20 PE=3 SV=1	22	2	24	1	12.5	4.59	158846	844562	185942	369493			266642			240513		515600	222057		298294	183258
E9PKE3	HSPA8	Heat shock cognate 71 kDa protein OS=Homo sapiens OX=9606 GN=HSPA8 PE=1 SV=1	5	3	17	1	68.8	5.52			122279	175561					178765			71212.4	93002.6	249985			281617
A0A024R571	EHD1	EH domain-containing protein 1 OS=Homo sapiens OX=9606 GN=EHD1 PE=1 SV=1	12	7	41	2	61.9	6.71	136585	641231	176555	113533		138334			174779		96633.8	100205	228231	156902		157433		210287	162580
P01706	IGLV2-11	Immunoglobulin lambda variable 2-11 OS=Homo sapiens OX=9606 GN=IGLV2-11 PE=1 SV=2	18	2	21	1	12.6	7.24	174238	5.72351e+06	1.0204e+06	1.06682e+06	1.07285e+06	5.07178e+06	933174	368096	221072	493395	611519	1.2967e+06	1.4716e+06	1.54585e+06	513363	751122	641849	599463	546394	985914
Q9NSB2	KRT84	Keratin, type II cuticular Hb4 OS=Homo sapiens OX=9606 GN=KRT84 PE=2 SV=2	5	3	24	1	64.8	7.56	394076								702743	164443				682750			905482
A0A0J9YXX1	IGHV5-10-1	Immunoglobulin heavy variable 5-10-1 OS=Homo sapiens OX=9606 GN=IGHV5-10-1 PE=3 SV=1	26	3	20	1	12.8	8.28			590096	191061						429534		249568	186967	247172		147197
A0A0A0MS15	IGHV3-49	Immunoglobulin heavy variable 3-49 OS=Homo sapiens OX=9606 GN=IGHV3-49 PE=3 SV=1	28	5	15	1	13	8.62										318125	693997	223249		187013
E9PGA6	C1QTNF3-AMACR	C1QTNF3-AMACR readthrough (NMD candidate) OS=Homo sapiens OX=9606 GN=C1QTNF3-AMACR PE=4 SV=1	10	3	13	3	31.1	8.5		201683		545081	266148			396986		336288	298749	307086		329288		354276		363932	419021	354505
Q16778	H2BC21	Histone H2B type 2-E OS=Homo sapiens OX=9606 GN=H2BC21 PE=1 SV=3	16	2	20	2	13.9	10.32	1.04976e+06	317672	1.46317e+06	443245	2.21434e+06	321362	646267	223200	599872	336264	385660	158489	296107	783294		371226	1.64437e+06	228241	370091	438824
Q9HCB6	SPON1	Spondin-1 OS=Homo sapiens OX=9606 GN=SPON1 PE=1 SV=2	1	1	14	1	90.9	6.11		419756	650279	1.1651e+06	615314	972149	691043	280162	1.05099e+06		267341		597781	442299	504329	446214	683494	669167	700330
A0A6Q8PFJ4	MFN2	Mitofusin-2 OS=Homo sapiens OX=9606 GN=MFN2 PE=1 SV=1	1	1	11	1	91.7	7.56	1.50325e+06	1.51724e+06	1.38777e+06	2.31747e+06	464125	1.7623e+06	952467	806133	1.87945e+06	462440	885429	541117	574364	1.5814e+06	1.69271e+06	1.59998e+06	1.95522e+06	501876	2.19374e+06	1.54573e+06
P51003	PAPOLA	Poly(A) polymerase alpha OS=Homo sapiens OX=9606 GN=PAPOLA PE=1 SV=4	2	1	12	1	82.8	7.37	189171	357210	263782	319966	312282	415352	420457	465137	245540	151627	199023	471709	166027	338050	435018	334435	395954	366618	378641	404974
P68366	TUBA4A	Tubulin alpha-4A chain OS=Homo sapiens OX=9606 GN=TUBA4A PE=1 SV=1	8	3	12	1	49.9	5.06	6481554	7.31594e+06	1.01544e+07	8.29412e+06	5.77827e+06	1.34402e+07	9.86461e+06	6.91485e+06	9.04974e+06	7.00758e+06	6.67553e+06	5.79729e+06	5.48504e+06	7.61861e+06	1.08551e+07	1.03056e+07	6.40807e+06	1.24676e+07	8.95388e+06	9.2616e+06
Q8WWY7	WFDC12	WAP four-disulfide core domain protein 12 OS=Homo sapiens OX=9606 GN=WFDC12 PE=1 SV=1	9	1	7	1	12	5.5	148872		115694	349385	1.53452e+06		406085	219949	326789	246810				376834			623044
P05023	ATP1A1	Sodium/potassium-transporting ATPase subunit alpha-1 OS=Homo sapiens OX=9606 GN=ATP1A1 PE=1 SV=1	1	1	6	1	112.8	5.49	4.15438e+06	3.34276e+06	4.2416e+06	3.90597e+06	1.75964e+06	2.05683e+06	2.19707e+06	3.34198e+06	3.9577e+06	2.44211e+06	3.32916e+06	3.03359e+06	3.96722e+06	2.79838e+06	2.1407e+06	1.66235e+06	3.0356e+06	3.55051e+06	2.32105e+06	2.41623e+06
P28482	MAPK1	Mitogen-activated protein kinase 1 OS=Homo sapiens OX=9606 GN=MAPK1 PE=1 SV=3	2	1	11	1	41.4	6.98	1.87943e+06	2.36723e+06	2.77875e+06	4.14169e+06	7.39029e+06	9.52317e+06	6.61651e+06	4.21167e+06	4.75579e+06	2.63563e+06	3.09885e+06	2.84252e+06	2.45419e+06	3.11866e+06	3.58141e+06	6.94311e+06	4.30249e+06	4.78401e+06	5.74701e+06	5.89268e+06
D6RCE7	ALB	Albumin OS=Homo sapiens OX=9606 GN=ALB PE=4 SV=1	19	2	14	2	12	10.29	290786		443842	350675	1.07054e+06	1.13202e+06	421109	388743		280015	658197	681270	575056	400916	382658	326266		289340	318675	713696
P62820	RAB1A	Ras-related protein Rab-1A OS=Homo sapiens OX=9606 GN=RAB1A PE=1 SV=3	17	3	7	1	22.7	6.21				19284.8	11852		27732.5	12873.2	16910	12111.1	19166.5		8456.94	18068.7	20869.4	17039.6		24744.5	32427.9	28642.3
E7ESF6	LCP2	Lymphocyte cytosolic protein 2 OS=Homo sapiens OX=9606 GN=LCP2 PE=1 SV=1	3	1	6	1	36.8	9.64	45743.8				65653.9							71087.5					51171.4	161916	211494	83634
Q8NHS2	GOT1L1	Putative aspartate aminotransferase, cytoplasmic 2 OS=Homo sapiens OX=9606 GN=GOT1L1 PE=2 SV=2	2	1	7	1	47.3	7.01	1.92417e+06	2.95616e+06	2.45245e+06	2.64525e+06	603661	1.15944e+06	785870	719081	781491	2.56054e+06	2.23441e+06	2.33046e+06	2.26506e+06	1.70317e+06	1.94323e+06	963132	525822	1.62804e+06	2.04742e+06	1.69165e+06
A0A087WW49	#N/A	Ig-like domain-containing protein (Fragment) OS=Homo sapiens OX=9606 PE=4 SV=1	6	1	5	1	12.9	9.41										241510
C9J2Q4	SEPTIN2	Septin-2 (Fragment) OS=Homo sapiens OX=9606 GN=SEPTIN2 PE=1 SV=1	18	3	8	3	21.1	5.47	299105	413499	402143			187081	191139	830399	532929		268945		417912		507760		117616	1.04394e+06	391683	759583
Q6UXI7	VIT	Vitrin OS=Homo sapiens OX=9606 GN=VIT PE=2 SV=1	1	1	6	1	73.9	9.2					167147		132116		148731										73859.8	76413.2
Q12873	CHD3	Chromodomain-helicase-DNA-binding protein 3 OS=Homo sapiens OX=9606 GN=CHD3 PE=1 SV=3	1	1	11	1	226.5	7.3	877201	882572	583616	617974	599983	596504	636189	686034	289636	730208	595725	567868	852386	766185	642244	504852	676897	674970	833359	470514
Q8N7J2	AMER2	APC membrane recruitment protein 2 OS=Homo sapiens OX=9606 GN=AMER2 PE=1 SV=3	2	1	4	1	69.5	6.99					176525		187064			124593			834168	180655	256576				81428	48470.6
Q9P2P1	NYNRIN	Protein NYNRIN OS=Homo sapiens OX=9606 GN=NYNRIN PE=2 SV=3	1	1	5	1	208.2	8.02	2.9226e+06	5.29837e+06	3.34997e+06	2.43379e+06	1.22511e+06	2.818e+06	1.2776e+06	1.23765e+06	1.54513e+06	2.4575e+06	1.94028e+06	2.68046e+06	2.07453e+06	1.902e+06	2.99533e+06	2.88037e+06	1.33389e+06	1.66226e+06	2.48766e+06	2.07297e+06
P06703	S100A6	Protein S100-A6 OS=Homo sapiens OX=9606 GN=S100A6 PE=1 SV=1	19	2	3	2	10.2	5.48	610830	1.06433e+06		2.33507e+06	915367		334762	316236	2.38331e+06	3.21639e+06	2.69102e+06	2.96075e+06	2.20215e+06	347093	436362	5.75105e+06	827419	586019	2.51178e+06
A0A0G2JRQ6	#N/A	Ig-like domain-containing protein (Fragment) OS=Homo sapiens OX=9606 PE=1 SV=4	19	3	14	2	12.7	8.29	1.75124e+06	1.24132e+06	1.56802e+06	2.33561e+06	1.21978e+06	1.08237e+06	2.53584e+06	1.7365e+06	1.7716e+06	1.65291e+06	1.2941e+06	1.47007e+06	1.9342e+06	1.95599e+06	2.49016e+06	2.73883e+06	1.42089e+06	1.57022e+06	2.00211e+06	1.9251e+06
H7C2J0	MRPL19	39S ribosomal protein L19, mitochondrial (Fragment) OS=Homo sapiens OX=9606 GN=MRPL19 PE=1 SV=1	20	1	3	1	9.7	9.5	1318735	952833	804172	927331	662675	673546	1.64158e+06	848764	516223	1.2167e+06	1.89032e+06	1.35224e+06	1.34738e+06	988180	396032	460579	762218	609514	769774	428026
Q13296	SCGB2A2	Mammaglobin-A OS=Homo sapiens OX=9606 GN=SCGB2A2 PE=1 SV=1	9	1	8	1	10.5	4.3				509284												365827
P00709	LALBA	Alpha-lactalbumin OS=Homo sapiens OX=9606 GN=LALBA PE=1 SV=1	6	1	11	1	16.2	5	10473821	2.01137e+07	4.65167e+07	2.81199e+07	1.95599e+07	1.50877e+07	1.84561e+07	2.15235e+07	2.28209e+07	1.58191e+07	2.19955e+07	1.38273e+07	2.04834e+07	1.6652e+07	1.94284e+07	2.50951e+07	2.55854e+07	2.11611e+07	2.59444e+07	2.10685e+07
Q6ZV73	FGD6	FYVE, RhoGEF and PH domain-containing protein 6 OS=Homo sapiens OX=9606 GN=FGD6 PE=1 SV=2	1	1	3	1	160.7	7.03					514181												415157
P50991	CCT4	T-complex protein 1 subunit delta OS=Homo sapiens OX=9606 GN=CCT4 PE=1 SV=4	4	2	3	2	57.9	7.83																			126618
P62937	PPIA	Peptidyl-prolyl cis-trans isomerase A OS=Homo sapiens OX=9606 GN=PPIA PE=1 SV=2	19	3	5	3	18	7.81	99466.4	41742.9		22989.8				68333.9	121496			74678.6		80989					36187.9
K7ELL7	PRKCSH	Glucosidase 2 subunit beta OS=Homo sapiens OX=9606 GN=PRKCSH PE=1 SV=1	5	1	4	1	60.2	4.41	12665570	1.25301e+07	1.27058e+07	2.32184e+07	1.04942e+07	2.11173e+07	1.2837e+07	1.33735e+07	1.78551e+07	1.09669e+07	9.48731e+06	1.40073e+07	1.33131e+07	1.21187e+07	1.5997e+07	1.63657e+07	9.64934e+06	1.30487e+07	1.4369e+07	1.46584e+07
Q6RI45	BRWD3	Bromodomain and WD repeat-containing protein 3 OS=Homo sapiens OX=9606 GN=BRWD3 PE=1 SV=2	1	1	2	1	203.5	7.84	470892		85382	505270	3.26276e+06	674045	646335	725852	1.01589e+06	447343	208440	247042	200365	801303	353914	472713	2.10597e+06	757229		424522
Q5URX0	HEXB	Beta-N-acetylhexosaminidase OS=Homo sapiens OX=9606 GN=HEXB PE=1 SV=1	3	1	2	1	38.2	6.44					205451
Q15149	PLEC	Plectin OS=Homo sapiens OX=9606 GN=PLEC PE=1 SV=3	0	1	2	1	531.5	5.96					237112
P84243	H3-3A	Histone H3.3 OS=Homo sapiens OX=9606 GN=H3-3A PE=1 SV=2	13	2	3	2	15.3	11.27			2.0534e+06	2.06111e+06	3.12326e+06	2.7476e+06			3.38319e+06		1.80437e+06	1.87862e+06					2.64492e+06
Q8NEX9	SDR9C7	Short-chain dehydrogenase/reductase family 9C member 7 OS=Homo sapiens OX=9606 GN=SDR9C7 PE=1 SV=1	3	1	2	1	35.2	9.16					278577												138729
P04632	CAPNS1	Calpain small subunit 1 OS=Homo sapiens OX=9606 GN=CAPNS1 PE=1 SV=1	10	3	6	1	28.3	5.2					1.41337e+06				208258
I3L2P9	GRAP	GRB2-related adapter protein OS=Homo sapiens OX=9606 GN=GRAP PE=1 SV=1	5	1	2	1	22.1	7.91	228595
O60645	EXOC3	Exocyst complex component 3 OS=Homo sapiens OX=9606 GN=EXOC3 PE=1 SV=3	2	1	2	1	85.5	6.29					265909	324358									237746			144593	373167
Q09666	AHNAK	Neuroblast differentiation-associated protein AHNAK OS=Homo sapiens OX=9606 GN=AHNAK PE=1 SV=2	6	4	5	4	628.7	6.15					398404		104860		172905	147869	101120			167901			244453	96755.2		140983
Q8N6C8	LILRA3	Leukocyte immunoglobulin-like receptor subfamily A member 3 OS=Homo sapiens OX=9606 GN=LILRA3 PE=1 SV=3	10	3	3	3	47.4	8.09	310280			261554	1.22351e+06		474385	336643	400513			189193			117540	253636	788454	451617		384663
E9PE96	PCLO	Protein piccolo OS=Homo sapiens OX=9606 GN=PCLO PE=1 SV=1	1	1	2	1	136.3	7.9	2783869	854858	1.07689e+06	882287	5.92826e+06	651240	1.67749e+06	865042	1.36861e+06	475389	770900	813202	744796	750737	344529	615861	2.26659e+06	608009	881040	454268
Q8N9F0	NAT8L	N-acetylaspartate synthetase OS=Homo sapiens OX=9606 GN=NAT8L PE=1 SV=3	4	1	2	1	32.8	8.82									1.07754e+07								9.72915e+06
Q9Y6Y8	SEC23IP	SEC23-interacting protein OS=Homo sapiens OX=9606 GN=SEC23IP PE=1 SV=1	1	1	2	1	111	5.54																244534
Q96CG8	CTHRC1	Collagen triple helix repeat-containing protein 1 OS=Homo sapiens OX=9606 GN=CTHRC1 PE=1 SV=1	3	1	4	1	26.2	7.99						154229	151160	122672
Q9Y4K3	TRAF6	TNF receptor-associated factor 6 OS=Homo sapiens OX=9606 GN=TRAF6 PE=1 SV=1	4	1	1	1	59.5	6.44					478835
Q9ULE0	WWC3	Protein WWC3 OS=Homo sapiens OX=9606 GN=WWC3 PE=1 SV=3	1	1	3	1	122.6	6.37	195952	729903	734466	213728		316689						137078	314557
P08476	INHBA	Inhibin beta A chain OS=Homo sapiens OX=9606 GN=INHBA PE=1 SV=2	4	1	1	1	47.4	8.03	1.15998e+06	1.23454e+06	1.13477e+06	1.33184e+06	936524	1.00475e+06	1.13754e+06	1.80436e+06	1.24621e+06	1.70217e+06	1.79428e+06	1.93596e+06	706167	1.85651e+06	1.18183e+06		1.04598e+06	1.76085e+06	1.61956e+06	1.53583e+06
G5EA35	CARD18	Caspase recruitment domain-containing protein 18 OS=Homo sapiens OX=9606 GN=CARD18 PE=1 SV=1	22	1	1	1	5.7	7.88					145148
Q15828	CST6	Cystatin-M OS=Homo sapiens OX=9606 GN=CST6 PE=1 SV=1	7	1	1	1	16.5	8.09					372807												284572
P58107	EPPK1	Epiplakin OS=Homo sapiens OX=9606 GN=EPPK1 PE=1 SV=3	1	1	1	1	555.3	5.62					306146												97362.1
P20061	TCN1	Transcobalamin-1 OS=Homo sapiens OX=9606 GN=TCN1 PE=1 SV=2	5	2	2	2	48.2	5.03					393540
Q53TS8	C2CD6	C2 calcium-dependent domain-containing protein 6 OS=Homo sapiens OX=9606 GN=C2CD6 PE=1 SV=1	3	1	1	1	71.1	7.02		143006										175352						321531		173346
A0A087WZS5	MMP25	HCG15613, isoform CRA_b OS=Homo sapiens OX=9606 GN=MMP25 PE=4 SV=1	4	1	2	1	26	9.85	250539	143175				200094					153922	189551	234022	158951				194406
Q9H9F9	ACTR5	Actin-related protein 5 OS=Homo sapiens OX=9606 GN=ACTR5 PE=1 SV=2	1	1	1	1	68.3	5.27	799179				616520						68499.6
F5H0Y3	MLF2	Myeloid leukemia factor 2 (Fragment) OS=Homo sapiens OX=9606 GN=MLF2 PE=1 SV=8	4	1	1	1	24.7	10.29					202173												90099.6
P61366	OSTN	Osteocrin OS=Homo sapiens OX=9606 GN=OSTN PE=1 SV=1	8	1	1	1	14.7	9.63	663020	1.04567e+06	814903	1.56943e+06	629839	698262	1.10572e+06	876567	1.22089e+06	758004	898768	690319	577312	528453	599454	675661	854115	1.03147e+06	1.15415e+06	1.27166e+06
Q9UKQ9	KLK9	Kallikrein-9 OS=Homo sapiens OX=9606 GN=KLK9 PE=2 SV=1	4	1	1	1	27.5	7.39			34358.4		65559.5				40447.3					33666.7		24916.3	90510.9			33791.7
P31949	S100A11	Protein S100-A11 OS=Homo sapiens OX=9606 GN=S100A11 PE=1 SV=2	17	2	3	2	11.7	7.12	39702.1	116447	158168		1.06902e+06	181110						52578.4					381255	217606
E9PFE6	ACP3	Prostatic acid phosphatase (Fragment) OS=Homo sapiens OX=9606 GN=ACP3 PE=1 SV=1	4	1	1	1	19	7.44					110552
V9GZ37	HSPA1A	Heat shock 70 kDa protein 1A OS=Homo sapiens OX=9606 GN=HSPA1A PE=1 SV=1	3	2	2	1	51.9	5.49					156037						99810.5						128925
P18206	VCL	Vinculin OS=Homo sapiens OX=9606 GN=VCL PE=1 SV=4	1	1	2	1	123.7	5.66									276715
C9J3L8	SSR1	Signal sequence receptor subunit alpha OS=Homo sapiens OX=9606 GN=SSR1 PE=1 SV=1	3	1	2	1	29.6	4.3					389177
P11182	DBT	Lipoamide acyltransferase component of branched-chain alpha-keto acid dehydrogenase complex, mitochondrial OS=Homo sapiens OX=9606 GN=DBT PE=1 SV=3	3	2	2	2	53.5	8.51			73009.7		779398	201535	231598	197071								171813	391539			130741
B1AN48	SPRR3	Small proline-rich protein 3 (Fragment) OS=Homo sapiens OX=9606 GN=SPRR3 PE=1 SV=8	10	2	2	2	17	8.09					316332												365774
P01599	IGKV1-17	Immunoglobulin kappa variable 1-17 OS=Homo sapiens OX=9606 GN=IGKV1-17 PE=1 SV=2	19	2	7	1	12.8	8.68	2786470	1.99341e+06	2.48157e+06	1.89481e+06	1.0528e+06	1.0974e+06	1.6747e+06	2.47943e+06	1.67526e+06	2.70142e+06	1.39531e+06	1.26346e+06	3.70776e+06	878848	2.13811e+06	1.05878e+06	2.14616e+06	1.85808e+06	1.80921e+06	1.67421e+06
Q8IV33	KIAA0825	Uncharacterized protein KIAA0825 OS=Homo sapiens OX=9606 GN=KIAA0825 PE=1 SV=3	1	1	1	1	147.6	6.61				310706	1.38675e+06	214849	217236	349930	316757								656843			261490
O75093	SLIT1	Slit homolog 1 protein OS=Homo sapiens OX=9606 GN=SLIT1 PE=1 SV=4	1	1	1	1	167.8	6.57	2371308	2.61078e+06				1.14258e+06	1.16331e+06			831369	921297		2.02392e+06	1.06498e+06		1.61607e+06	1.24813e+06	2.12584e+06	681496	1.48532e+06
D6RFL1	CANX	Calnexin (Fragment) OS=Homo sapiens OX=9606 GN=CANX PE=1 SV=1	8	1	1	1	15.2	9.17		47075.1			147130		110855										100426
C9JME2	FARP1	FERM, ARHGEF and pleckstrin domain-containing protein 1 OS=Homo sapiens OX=9606 GN=FARP1 PE=1 SV=2	2	2	3	2	122	8.48	59538.6	5484.33	1.31217e+07	68965.1	13150.4	40978.4	72302.6	13650	53657.8	31070.6	54474.4	2.36825e+07	24583.1	28563.7	10281.8	60304.5	62057.3	1.71146e+07	36461	40547
A0A7I2PIU1	CILK1	Serine/threonine-protein kinase ICK OS=Homo sapiens OX=9606 GN=CILK1 PE=1 SV=1	1	1	11	1	72.1	9.76	1336317	1.08405e+06	1.38636e+06	1.43418e+06	1.27221e+06	1.19234e+06	1.40557e+06	1.98081e+06	1.79375e+06	1.87261e+06	2.62431e+06	1.7799e+06	939689	1.72377e+06	1.42471e+06	1.12514e+06	1.53552e+06	1.85759e+06	1.68964e+06	2.07521e+06
A0A0U1RQT9	SYPL1	Synaptophysin-like protein 1 (Fragment) OS=Homo sapiens OX=9606 GN=SYPL1 PE=1 SV=1	8	1	1	1	15	5.77			596996	254711	946606		574848	801660	731931			133961		251632		560138	552553
A0A0A0MQS0	PHF20L1	PHD finger protein 20-like protein 1 OS=Homo sapiens OX=9606 GN=PHF20L1 PE=1 SV=1	2	1	1	1	112.2	6.87	537407	312155	271764	316067	560418	492191	261757	444489	314605	571842	709247	407904	563368	477225	362982	386038	373667	393765	594261	658613
Q8WY91	THAP4	Peroxynitrite isomerase THAP4 OS=Homo sapiens OX=9606 GN=THAP4 PE=1 SV=2	1	1	1	1	62.9	9.28	388280	233731	257119	381939	501876	308523	348214	393784	474018	756500	454957	414749	205583	499745	270936	409602	450681	514750	335886	501441
Q92665	MRPS31	28S ribosomal protein S31, mitochondrial OS=Homo sapiens OX=9606 GN=MRPS31 PE=1 SV=3	2	1	1	1	45.3	9.29					67157.1					122427		93545.6						129886	64976.8	84679
P20132	SDS	L-serine dehydratase/L-threonine deaminase OS=Homo sapiens OX=9606 GN=SDS PE=1 SV=2	2	1	1	1	34.6	8.02	376630				449159
A0A7P0T8W9	TSEN2	tRNA-splicing endonuclease subunit Sen2 OS=Homo sapiens OX=9606 GN=TSEN2 PE=4 SV=1	5	1	1	1	32	6.71	877271	1.39184e+06	1.44373e+06	640930	197827	890581	801435	550912	844330	218024	657422	461469	730672	402884	269280	398564	477372	196416	482550	121623
O94911	ABCA8	ABC-type organic anion transporter ABCA8 OS=Homo sapiens OX=9606 GN=ABCA8 PE=1 SV=4	1	1	1	1	183.6	7.25												372860
C9K080	LRIG3	Leucine-rich repeats and immunoglobulin-like domains protein 3 OS=Homo sapiens OX=9606 GN=LRIG3 PE=1 SV=2	3	1	1	1	69.4	8.24	614315	70745.5	63328.1	103241	297660	115943	74779.4	59883.6		84744.9	53778.8		70708.4	80438		70959.3		52984.9		59281.8
O00506	STK25	Serine/threonine-protein kinase 25 OS=Homo sapiens OX=9606 GN=STK25 PE=1 SV=1	2	1	7	1	48.1	6.74				43285.5								53394.2
M0QZQ3	SPTBN4	Spectrin beta chain OS=Homo sapiens OX=9606 GN=SPTBN4 PE=1 SV=1	0	1	1	1	225.4	5.62			856801			1.06938e+06		1.81903e+06					470438	943509	874741	699437
A0A0A0MSY6	IQCA1	Dynein regulatory complex protein 11 OS=Homo sapiens OX=9606 GN=IQCA1 PE=1 SV=1	1	1	1	1	96.2	9.47	456858	529035	277825	417182	252330			542867	369763	422304	357289		825636		452511	290755	468160	612311	507973	224520
Q53Z42	HLA-A	HLA class I antigen OS=Homo sapiens OX=9606 GN=HLA-A PE=1 SV=1	3	1	1	1	40.9	6.99					904410			165412	114706			158345		262140			600554
A0A0J9YWL0	CRYBG1	Beta/gamma crystallin domain-containing protein 1 OS=Homo sapiens OX=9606 GN=CRYBG1 PE=1 SV=1	1	1	1	1	231.6	5.81	307955	424090	468620	383103	339019	391185	384914	245884	311940	160479	191648	188608	166097	271311	318531	164781	224207	270298	334715	292940
A0A0A0MT89	IGKJ1	Immunoglobulin kappa joining 1 OS=Homo sapiens OX=9606 GN=IGKJ1 PE=4 SV=2	67	1	2	1	1.4	8.84			115115								153418					216410
O60911	CTSV	Cathepsin L2 OS=Homo sapiens OX=9606 GN=CTSV PE=1 SV=2	2	1	6	1	37.3	8.76	393467				1.18553e+06	309215	447568		677863					632691		309041	980787	486992	357350	323613
Q8NAA5	LRRC75A	Leucine-rich repeat-containing protein 75A OS=Homo sapiens OX=9606 GN=LRRC75A PE=2 SV=2	5	1	3	1	37.8	8.44	312049	673537	776368	756221	615710	1.1222e+06	851942	422155	729038	562373	481038	405435	380543	697096	783092	748710	565228	926069	832167	771892
A0A087WVY5	CFAP57	Cilia- and flagella-associated protein 57 OS=Homo sapiens OX=9606 GN=CFAP57 PE=1 SV=1	1	1	2	1	148.9	6.01	197524	105462		244594	164087	107336	139293	230324		330309	393346	308708	184240	200671	203981	209884	133436	348604	159291	91493.6
C9JUN5	CCDC12	Coiled-coil domain-containing protein 12 (Fragment) OS=Homo sapiens OX=9606 GN=CCDC12 PE=1 SV=2	15	1	2	1	10.5	8.37	1.05966e+06	1.1541e+06	884111	1.35615e+06	700546	878783	1.00566e+06	772474	1.11509e+06	1.06566e+06	732490	829171	999668	963501	1.2184e+06	745825	914978	1.15592e+06	1.22213e+06	1.04857e+06
Q8IVG5	SAMD9L	Sterile alpha motif domain-containing protein 9-like OS=Homo sapiens OX=9606 GN=SAMD9L PE=1 SV=2	0	1	1	1	184.4	8.02									262003
D1MQ08	KCNN4	Intermediate conductance calcium-activated potassium channel protein 4 OS=Homo sapiens OX=9606 GN=KCNN4 PE=1 SV=1	3	1	1	1	33.4	10.14				276532				148514								277409
P10646	TFPI	Tissue factor pathway inhibitor OS=Homo sapiens OX=9606 GN=TFPI PE=1 SV=1	7	1	2	1	35	8.25						111752
P28799	GRN	Progranulin OS=Homo sapiens OX=9606 GN=GRN PE=1 SV=2	1	1	1	1	63.5	6.83	588432	406902	872176	590583	386369	512163	778455	472663	862387	345734	338500	368908	663512	390641	524637	449507	499036	460162	529449	464781
D6RBW1	EIF4E	Eukaryotic translation initiation factor 4E OS=Homo sapiens OX=9606 GN=EIF4E PE=1 SV=1	7	2	4	2	28.5	8.12																		41351		39080.5
A0A0G2JNC7	NAIP	Baculoviral IAP repeat-containing protein 1 OS=Homo sapiens OX=9606 GN=NAIP PE=1 SV=1	2	1	1	1	141.3	5.99		31755.9	13497.1		13452.5		8654.2	4245.79	8056.78	15869.3		7193.35	17656.5	13553.8	29426.1	10354.6	9607.96
Q59EK9	RUNDC3A	RUN domain-containing protein 3A OS=Homo sapiens OX=9606 GN=RUNDC3A PE=1 SV=2	2	1	1	1	49.7	5.27	44401.1			137182	35107.5	56972.5			43983.8
P46013	MKI67	Proliferation marker protein Ki-67 OS=Homo sapiens OX=9606 GN=MKI67 PE=1 SV=2	1	1	2	1	358.5	9.45		100412	360675	218214	114919	609986	326381	377444			171982			155589	173225	137363	151853	290604
P26447	S100A4	Protein S100-A4 OS=Homo sapiens OX=9606 GN=S100A4 PE=1 SV=1	19	2	11	2	11.7	6.11	93312.4		67811.3	79019.5	205572		139279	117813	98158		82159.7	105214		128093	77129.2	118387	131213	92620.1	106077	140307
Q9Y613	FHOD1	FH1/FH2 domain-containing protein 1 OS=Homo sapiens OX=9606 GN=FHOD1 PE=1 SV=3	1	1	1	1	126.5	6.39		10680.7						20212.4
F6UFK6	CD6	T-cell differentiation antigen CD6 (Fragment) OS=Homo sapiens OX=9606 GN=CD6 PE=1 SV=1	4	1	4	1	29.2	4.98		321447	1.28443e+06			665287	773974		220442		503104	846982	445490	272128	788155	512477			580290	727241
O95294	RASAL1	RasGAP-activating-like protein 1 OS=Homo sapiens OX=9606 GN=RASAL1 PE=1 SV=3	2	1	1	1	90	6.51	992619	958905	688688	710227	632800	590955	920638	793758	722228	905722	686194	862936	1.12494e+06	852510	789423	813614	819630	1.05693e+06	869286	723426
E9PMR6	ARHGEF12	Rho guanine nucleotide exchange factor 12 OS=Homo sapiens OX=9606 GN=ARHGEF12 PE=1 SV=1	1	1	9	1	161.8	5.66	264560		163112	328422		202600	194418	327440	130925	386398	300735	384950		233312		165997	310254	276391	139340	320390
Q6P2E9	EDC4	Enhancer of mRNA-decapping protein 4 OS=Homo sapiens OX=9606 GN=EDC4 PE=1 SV=1	1	1	4	1	151.6	5.86	241577	311843	459118	624868	489747	780225	500898	313198	529213	311809	394984	335328	246677	378272	477562	579712	290446	319310	508092	615998
H0YL77	#N/A	Uncharacterized protein (Fragment) OS=Homo sapiens OX=9606 PE=4 SV=2	4	1	1	1	31	10.01	336796	250125				361068				436233		528102				763220
Q9ULF5	SLC39A10	Zinc transporter ZIP10 OS=Homo sapiens OX=9606 GN=SLC39A10 PE=1 SV=2	2	2	2	2	94.1	6.76		77738.9	2.59011e+06	143126	129898		122197	97740.8		84678.3	68257.8		68290.2		124875		184507
H3BNS6	LINS1	Protein Lines homolog 1 (Fragment) OS=Homo sapiens OX=9606 GN=LINS1 PE=4 SV=1	10	1	5	1	15.2	8.56	3557821	4.11342e+06	4.40006e+06	3.31761e+06	2.53058e+06	3.82597e+06	3.09122e+06	3.85432e+06	3.18944e+06	3.951e+06	3.98195e+06	3.30473e+06	4.11029e+06	3.91235e+06	3.79637e+06	2.99121e+06	3.40968e+06	3.68489e+06	3.81557e+06	2.79431e+06
H0YM70	PSME2	Proteasome activator complex subunit 2 OS=Homo sapiens OX=9606 GN=PSME2 PE=1 SV=1	4	1	1	1	26	5.92			81013	100902		101466						136548		119060		79103.9	100822		110617	150150
Q9HD43	PTPRH	Receptor-type tyrosine-protein phosphatase H OS=Homo sapiens OX=9606 GN=PTPRH PE=1 SV=4	2	1	1	1	122.3	5.29	96793.7				87226.9															13409.6
A0A0J9YXF8	PRR4	Proline-rich protein 4 OS=Homo sapiens OX=9606 GN=PRR4 PE=4 SV=1	9	1	1	1	16.9	7.52					490114
Q5U5X0	LYRM7	Complex III assembly factor LYRM7 OS=Homo sapiens OX=9606 GN=LYRM7 PE=1 SV=1	7	1	1	1	11.9	9.66	2.73414e+06	2.67719e+06	2.86594e+06	2.46484e+06	3.8754e+06	1.7621e+06	3.72121e+06	2.72947e+06		2.56052e+06	2.04958e+06	2.17907e+06	2.96477e+06	3.12289e+06	1.731e+06	1.59031e+06	5.18886e+06	2.37097e+06	1.82204e+06	1.83512e+06
A0A3B3ITX9	GET1-SH3BGR	Guided entry of tail-anchored proteins factor 1 OS=Homo sapiens OX=9606 GN=GET1-SH3BGR PE=3 SV=1	5	1	5	1	30.9	4.48	76293.7		850402	352761	417656	338198		761248	915662	1.06807e+06	227503	454918	465752	735424		1.4133e+06	817416	87458.6	773131
F8VU56	PTPRB	Protein-tyrosine-phosphatase OS=Homo sapiens OX=9606 GN=PTPRB PE=1 SV=1	0	1	3	1	239.4	7.74															209021				186887	173715
I3L4J1	#N/A	Vesicle-fusing ATPase (Fragment) OS=Homo sapiens OX=9606 PE=1 SV=3	3	1	1	1	48	7.53																				77833
B6ZDN3	DCDC1	Doublecortin domain-containing protein 1 OS=Homo sapiens OX=9606 GN=DCDC1 PE=1 SV=3	1	1	10	1	100.3	8.95	6994323	6.0908e+06	5.12738e+06	4.12672e+06	3.45292e+06	3.18134e+06	3.51935e+06	5.39974e+06	3.56138e+06	5.0208e+06	3.62396e+06	4.55388e+06	7.5854e+06	5.34172e+06	4.4164e+06	3.55752e+06	4.36858e+06	5.93052e+06	4.44053e+06	2.46942e+06
C9J7B5	EIF5A2	Eukaryotic translation initiation factor 5A OS=Homo sapiens OX=9606 GN=EIF5A2 PE=1 SV=1	7	1	14	1	11.9	8.07	164847	321207	869235	484915		562491	477998		438312	157577	451622	372336	131358	590786	256605	326941	576101	733790	836035	623337
P35998	PSMC2	26S proteasome regulatory subunit 7 OS=Homo sapiens OX=9606 GN=PSMC2 PE=1 SV=3	3	1	6	1	48.6	5.95	1.22603e+06	1.17931e+06	2.07632e+06	1.14344e+06	1.79489e+06	2.52654e+06	1.98127e+06	675936	2.40668e+06	761640	1.44718e+06	1.35542e+06	1.27962e+06	1.1799e+06	2.11004e+06	1.35344e+06	1.34583e+06	1.04449e+06	1.97187e+06	2.17841e+06
H7C607	COMMD6	COMM domain-containing protein 6 OS=Homo sapiens OX=9606 GN=COMMD6 PE=1 SV=1	56	1	3	1	4.2	4.22	2.19894e+06	268126	160465	180491	1.33267e+06	245053	219138	112572	129480	266659	280510	242291	302914	225162	286599	123050	123419	216742	136483	147973
F5H6I0	B2M	Beta-2-microglobulin OS=Homo sapiens OX=9606 GN=B2M PE=1 SV=2	6	1	1	1	11.7	6.3					2.21639e+06
H0YBC0	FAM184A	Protein FAM184A (Fragment) OS=Homo sapiens OX=9606 GN=FAM184A PE=1 SV=1	6	1	1	1	31.1	6.86		801507		921804			791856	604133	1.1117e+06	587275		562243	401126	573295	714717	545152	655529		729732	667324
O60264	SMARCA5	SWI/SNF-related matrix-associated actin-dependent regulator of chromatin subfamily A member 5 OS=Homo sapiens OX=9606 GN=SMARCA5 PE=1 SV=1	1	1	2	1	121.8	8.09	1.4479e+06	1.21707e+06	780791	675579	497650	657774	662718	797120	491504	813220	809558	857964	1.60125e+06	699821	697534		757984	713734	646206	436053
P36952	SERPINB5	Serpin B5 OS=Homo sapiens OX=9606 GN=SERPINB5 PE=1 SV=2	2	1	1	1	42.1	6.05					176267				59686.1								95910.1
P05120	SERPINB2	Plasminogen activator inhibitor 2 OS=Homo sapiens OX=9606 GN=SERPINB2 PE=1 SV=2	2	1	1	1	46.6	5.63					154154	115430	142614								159505		130703			120861
Q96DR8	MUCL1	Mucin-like protein 1 OS=Homo sapiens OX=9606 GN=MUCL1 PE=1 SV=1	8	1	4	1	9	4.64	219444			279076	582436		338205		267772	184972			140642	246540	122588	209583	510412	287150
Q8IW92	GLB1L2	Beta-galactosidase-1-like protein 2 OS=Homo sapiens OX=9606 GN=GLB1L2 PE=1 SV=1	3	1	1	1	72	7.62	2.07737e+06	1.75689e+06	1.842e+06	1.07089e+06	970731	1.06287e+06	1.25943e+06	1.42909e+06	990136	1.89659e+06	1.49507e+06	1.68044e+06	2.37051e+06	1.68862e+06	1.16009e+06	1.18788e+06	1.43004e+06	1.34186e+06	1.34576e+06	880985
Q9HC62	SENP2	Sentrin-specific protease 2 OS=Homo sapiens OX=9606 GN=SENP2 PE=1 SV=3	2	1	1	1	67.8	9.48	838669	514563	706288	766587	639487	849972	855834	1.09111e+06	788177	1.04178e+06	1.26312e+06	971116	474745	1.09124e+06	919648	679505	606773	1.40012e+06	880537	1.2898e+06
Q8IZD9	DOCK3	Dedicator of cytokinesis protein 3 OS=Homo sapiens OX=9606 GN=DOCK3 PE=1 SV=1	0	1	2	1	233	6.98	23650.2		17666.6	22065.4	23425.3		24746.4		22508.8		25970.5		17753.4	20124.7		30472.2	26223.1			22201.6
O95073	FSBP	Fibrinogen silencer-binding protein OS=Homo sapiens OX=9606 GN=FSBP PE=1 SV=1	7	1	5	1	34.7	7.12	2.46258e+06	3.73018e+06	6.25955e+06	5.49969e+06	4.50236e+06	8.03257e+06	6.82819e+06	4.02561e+06	5.77633e+06	3.29251e+06	2.52713e+06	3.2774e+06	2.95186e+06	3.65855e+06	5.18693e+06	6.99374e+06	4.56355e+06	5.71905e+06	6.43226e+06	5.30289e+06
